# Supplementary material for: Disease similarity network analysis of Autism Spectrum Disorder and comorbid brain disorders
Source: Front Mol Neurosci. 2022 Aug 18;15:932305. doi: 10.3389/fnmol.2022.932305 (PMC9434349; doi:10.3389/fnmol.2022.932305)
Supplement: Supplementary file 2 [file Table_2.xlsx]

## Sheet: Communities list of genes 
Supplementary File 2
Community 1 genes		Community 2 genes		Community 3 genes			Community 1 exclusive genes		Community 2 exclusive genes		Community 3 exclusive genes
A1BG		AARS1		AASS			A1BG		ABCA4		AASS
AADAT		ABCA4		ABCC8			AADAT		ABCB10P1		ABCC8
AANAT		ABCB10P1		ABCC9			AANAT		ACOXL		ACAT1
AARS1		ABCD1		ABO			ABAT		ADAM12		ACBD6
ABAT		ABCG2		ACACA			ABCA1		ADH1B		ACOX1
ABCA1		ACACA		ACAN			ABCA13		ADHD2		ACOX2
ABCA13		ACKR3		ACAT1			ABCA2		ADHD4		ACY1
ABCA2		ACOXL		ACBD6			ABCA3		ADHD5		ADAMTS10
ABCA3		ACSL4		ACO2			ABCA7		ADRA1B		ADAR
ABCA7		ACTB		ACOX1			ABCB1		AGA		ADCK1
ABCB1		ACTL6B		ACOX2			ABCB6		AGPAT2		AFG3L2
ABCB6		ADAM12		ACSL4			ABCC1		AK8		AGL
ABCC1		ADAMTS2		ACTB			ABCC2		ALDH3A2		AHDC1
ABCC2		ADCY2		ACY1			ABCC5		ALKBH8		AHSG
ABCC5		ADGRL3		ADA			ABCG1		AMH		AIMP1
ABCC9		ADH1B		ADA2			ABCG4		AMHR2		AKAP13
ABCD1		ADHD2		ADAM22			ABHD6		AMIGO2		ALG14
ABCG1		ADHD4		ADAMTS10			ABR		ANKRD1		ALX4
ABCG2		ADHD5		ADAR			ACAD8		ANOS1		AMER1
ABCG4		ADIPOQ		ADCK1			ACADS		AP1S1		AMMECR1
ABHD6		ADM		ADGRG1			ACADSB		AQP2		ANKLE2
ABO		ADNP		ADK			ACE		AQP9		ANO10
ABR		ADORA2A		ADNP			ACE2		ARF1		ANO6
ACACA		ADRA1A		ADRA2B			ACHE		ARHGAP1		AP3B1
ACAD8		ADRA1B		AFF2			ACMSD		ARHGAP11A		AP4B1
ACADS		ADRA2A		AFF3			ACO1		ARHGAP11B		AP4E1
ACADSB		ADRA2B		AFG3L2			ACOT7		ARHGAP26		AP4M1
ACAN		ADRA2C		AGL			ACP1		ARMC4		AP4S1
ACE		ADRB2		AGTR2			ACR		ARMC9		AQP7
ACE2		ADSL		AHDC1			ACSM3		ASRGL1		ARG1
ACHE		AFF2		AHI1			ACTA2		ATP2C2		ARL14EP
ACKR3		AFF3		AHSG			ACTBL2		ATXN1		ASCC3
ACMSD		AGA		AIMP1			ACTC1		ATXN7		ATIC
ACO1		AGO1		AIMP2			ACTG1		B4GALT2		ATP6
ACO2		AGPAT2		AKAP13			ACTG2		BAMBI		ATP6V1E1
ACOT7		AGT		AKT1			ACTL7A		BBS2		B3GALNT2
ACP1		AGTR2		ALDH5A1			ACTN4		BCAR1		B4GALNT1
ACR		AHI1		ALG13			ADAM10		BCAS4		BBS7
ACSL4		AIFM1		ALG14			ADAM17		BCL2L10		BCAP31
ACSM3		AK8		ALX4			ADAM23		BCORL1		BCOR
ACTA2		AKR1C4		AMER1			ADAMTS16		BHMT		BDH1
ACTB		AKT1		AMMECR1			ADARB1		CALY		BHLHE23
ACTBL2		ALB		ANK3			ADCY1		CASR		BICD2
ACTC1		ALDH2		ANKLE2			ADCY3		CAV3		BLM
ACTG1		ALDH3A2		ANKRD11			ADCY5		CBSL		BRWD3
ACTG2		ALG13		ANO10			ADCY8		CCL4		BUB1B
ACTL6B		ALKBH8		ANO6			ADCY9		CCL4L1		C12orf65
ACTL7A		AMH		AP1S2			ADCYAP1		CCL4L2		C2CD3
ACTN4		AMHR2		AP3B1			ADCYAP1R1		CCT		CABIN1
ADA		AMIGO2		AP4B1			ADD3		CD59		CAMK2B
ADA2		AMPD1		AP4E1			ADGRB3		CDC42		CAMTA1
ADAM10		AMPH		AP4M1			ADGRV1		CDC42BPA		CAPN10
ADAM17		ANK3		AP4S1			ADHD6		CDK20		CAPN3
ADAM22		ANKK1		APC			ADORA1		CDK2AP2		CARMIL1
ADAM23		ANKRD1		APOE			ADRA1D		CDK5R1		CASP2
ADAMTS16		ANOS1		AQP4			AFG1L		CDKN2A		CBL
ADAMTS2		ANXA1		AQP4-AS1			AFM		CEP112		CCBE1
ADARB1		AP1S1		AQP6			AFP		CES1		CCDC88A
ADCY1		AP1S2		AQP7			AGAP1		CFAP221		CCKBR
ADCY2		AP3B2		ARFGEF1			AGBL1		CHAF1B		CCNA2
ADCY3		APC		ARFGEF2			AGER		CHRM5		CCT6A
ADCY5		APOE		ARG1			AGFG1		CHRNA5		CDK19
ADCY8		APP		ARHGEF2			AGMO		CHRNB4		CDK6
ADCY9		APRT		ARHGEF6			AGO2		CIB1		CDKL3
ADCYAP1		AQP2		ARHGEF7			AGRP		CLDN14		CENPJ
ADCYAP1R1		AQP4		ARHGEF9			AGTR1		CLEC19A		CEP135
ADD3		AQP4-AS1		ARID1B			AHR		CLTA		CEP152
ADGRB3		AQP9		ARID2			AHSA1		CNTFR		CEP63
ADGRG1		AR		ARL14EP			AIF1		CNTN1		CHRD
ADGRL3		ARF1		ARSD			AIM2		COA7		CHRM4
ADGRV1		ARHGAP1		ARV1			AKAP1		COL11A2		CIP2A
ADHD6		ARHGAP11A		ARVCF			AKAP10		COQ4		CIZ1
ADIPOQ		ARHGAP11B		ARX			AKAP6		CORO1A		CLA3
ADK		ARHGAP26		ASCC3			AKAP8		CPS1		CLIC2
ADM		ARHGAP32		ASCL1			AKAP8L		CPT2		CLPB
ADNP		ARHGEF6		ASH1L			AKR1A1		CREM		CNDP1
ADORA1		ARHGEF7		ASPM			AKR1C3		CRKL		CNPY3
ADORA2A		ARHGEF9		ASXL1			AKT2		CROT		COG1
ADRA1A		ARID2		ASXL3			AKT3		CSE1L		COG5
ADRA1D		ARMC4		ATIC			ALAS1		CSNK2A1		COPB2
ADRA2A		ARMC9		ATP1A1			ALAS2		CSRNP3		COQ5
ADRA2B		ARNTL		ATP2A2			ALDH1A1		CTCF		COX15
ADRA2C		ARSD		ATP6			ALDH1A3		CTNND1		CRADD
ADRB2		ARTN		ATP6V0A2			ALDH6A1		CYBC1		CRPPA
ADSL		ARV1		ATP6V1A			ALDH7A1		CYP2D7		CSF1
AFF2		ARVCF		ATP6V1E1			ALG6		CYP4F3		CTBP1
AFG1L		ARX		ATR			ALG9		DAPK3		CTDP1
AFM		AS3MT		ATRX			ALMS1		DCDC2		CTNNA2
AFP		ASAH1		B3GALNT2			ALOX12		DCR		CTSA
AGAP1		ASCC1		B4GALNT1			ALOX12-AS1		DES		CWF19L1
AGBL1		ASCC2		BBS1			ALOX12P2		DICER1		CYB5A
AGER		ASH1L		BBS7			ALOX15		DIP2B		DBT
AGFG1		ASL		BCAP31			ALPL		DIRAS2		DBX2
AGMO		ASMT		BCOR			AMBRA1		DOCK3		DCC
AGO1		ASPM		BCS1L			AMD1		DOP1B		DCHS1
AGO2		ASRGL1		BDH1			AMPD2		DYX8		DCPS
AGRP		ASTN2		BDNF			AMPD3		EDA		DDX11
AGT		ATM		BDNF-AS			AMT		EDIL3		DGKD
AGTR1		ATP1A2		BHLHE23			AMY1A		EDN1		DGKK
AGTR2		ATP2C2		BICD2			AMY1B		EFNB1		DISP1
AHI1		ATP6V1A		BIN1			AMY1C		EMP2		DLAT
AHR		ATR		BLM			ANG		ENFL2		DLGAP3
AHSA1		ATRX		BMPR1A			ANGPT1		ENOPH1		DMPK
AIF1		ATXN1		BMS1			ANK1		EPCAM		DNAJC21
AIFM1		ATXN7		BPTF			ANK2		ESS2		DNAJC3
AIM2		AUTS2		BRAF			ANKH		ETS2		DNAL4
AIMP2		AVP		BRSK2			ANKRD12		EVL		DNM3
AKAP1		AVPR2		BRWD3			ANKS1B		EYA4		DPAGT1
AKAP10		B4GALT2		BSCL2			AP2M1		FAM111A		DPM3
AKAP6		BAG3		BTBD9			AP3D1		FBXL16		EBP
AKAP8		BAIAP2		BUB1B			AP3M2		FBXO33		ECHS1
AKAP8L		BAMBI		C12orf4			APBA2		FCN2		EDC3
AKR1A1		BAZ1B		C12orf57			APCS		FEZF1		EEF1B2
AKR1C3		BBS2		C12orf65			APEX2		FEZF1-AS1		EFNA5
AKR1C4		BCAR1		C2CD3			APLP1		FHIT		ELOVL4
AKT1		BCAS4		C9orf72			APOA1		FLII		ELP2
AKT2		BCHE		CA2			APOB		FLRT3		EML1
AKT3		BCL2L10		CA8			APOBEC1		FLT1		ENTPD1
ALAS1		BCORL1		CABIN1			APOBEC3A		FOXL2		EPB41L1
ALAS2		BCR		CACNA1A			APOBEC3C		FRA12A		EPC2
ALB		BDNF		CACNA1C			APOC1		FREM3		ERCC4
ALDH1A1		BDNF-AS		CACNA1D			APOD		FSIP1		ERCC6
ALDH1A3		BHLHE40		CACNA1G			AQP1		FUS		ERCC8
ALDH2		BHMT		CACNG2			AREG		FXR2		ERLIN2
ALDH5A1		BMPR1A		CALCA			ARHGAP24		GALR2		EXOSC2
ALDH6A1		BMS1		CAMK2A			ARHGAP8		GALR3		EZR
ALDH7A1		BORCS7-ASMT		CAMK2B			ARHGEF10		GARS1		FAM126A
ALG13		BPIFA2		CAMK2G			ARHGEF10L		GAST		FAR1
ALG6		BRAF		CAMKMT			ARHGEF15		GCHFR		FASN
ALG9		BRCA2		CAMTA1			ARHGEF3		GDI2		FAT4
ALMS1		BRD2		CAPN10			ARHGEF5		GDI2P1		FBXO11
ALOX12		BRINP1		CAPN3			ARID3B		GFI1		FCGR3A
ALOX12-AS1		BRS3		CARMIL1			ARID4B		GIT1		FCGR3B
ALOX12P2		BRSK2		CASK			ARNT2		GK		FGFRL1
ALOX15		BSCL2		CASP2			ARNTL2		GPC6		FIBP
ALPL		BTBD9		CBL			ARPC2		GPD2		FIGNL1
AMBRA1		C12orf4		CC2D1A			ARRB2		GPRC5B		FOXE1
AMD1		C12orf57		CC2D2A			ARSA		GUCY2C		FRMD4A
AMPD1		C4B		CCBE1			ARSB		GUCY2D		FRY
AMPD2		C9orf72		CCDC88A			ARSI		GYPA		FUCA1
AMPD3		CA2		CCKBR			ASAP2		H3P8		GALT
AMPH		CA8		CCL2			ASIC2		HDC		GATAD2B
AMT		CACNA1A		CCNA2			ASNS		HEPACAM2		GBA2
AMY1A		CACNA1B		CCT6A			ASTN1		HIVEP1		GCK
AMY1B		CACNA1C		CD38			ATD		HIVEP2		GLB1
AMY1C		CACNA1H		CDH11			ATF3		HLA-DPB2		GNPTG
ANG		CACNB2		CDH15			ATF4		HNRNPH1		GOLGA8A
ANGPT1		CACNG2		CDH2			ATF5		HNRNPH2		GON4L
ANK1		CADM1		CDH9			ATF7IP		HOXA2		GORAB
ANK2		CALY		CDK19			ATG7		HOXD13		GPAA1
ANK3		CARTPT		CDK5RAP2			ATL1		HRC		GPR135
ANKH		CASK		CDK6			ATOH7		HSD17B10		GPS2
ANKK1		CASP3		CDKL3			ATP10A		HSD3B2		GSC
ANKRD11		CASR		CDKL5			ATP13A2		HTRA2		GTF2E2
ANKRD12		CAT		CENPJ			ATP13A4		ICE2		GTPBP2
ANKS1B		CAV3		CEP135			ATP1A3		IDUA		GUF1
ANXA1		CBLL2		CEP152			ATP1B3		IFI44L		H3-4
AP1S2		CBS		CEP290			ATP2B2		IFI6		HDAC6
AP2M1		CBSL		CEP63			ATP6AP2		IGHV3-69-1		HEXA
AP3B2		CC2D1A		CHD2			ATP6V1B2		IGHV3OR16-7		HGSNAT
AP3D1		CC2D2A		CHD7			ATP6V1E2		IKBKG		HMGA2
AP3M2		CCHCR1		CHD8			ATP7A		IL12A		HMGCL
APBA2		CCL11		CHL1			ATP8A1		IMMT		HNMT
APC		CCL4		CHPT1			ATXN8OS		INTS8		HOOK2
APCS		CCL4L1		CHRD			AUTS1		IPO11		HTR2B
APEX2		CCL4L2		CHRM4			AUTS5		IPW		HTR3D
APLP1		CCT		CHRNA4			AVPR1A		ISG15		HTR3E
APOA1		CD38		CHRNA7			AVPR1B		ITGA1		IBA57
APOB		CD40		CIC			AZGP1		ITGA11		IFIH1
APOBEC1		CD59		CIP2A			B3GAT1		ITGAE		IGHV1-12
APOBEC3A		CD79A		CIT			B3GLCT		ITGB2		IGKC
APOBEC3C		CDC42		CIZ1			BABAM2		ITM2B		INPP4A
APOC1		CDC42BPA		CLA3			BACE1		ITPA		INPP5E
APOD		CDCA5		CLCN4			BACE1-AS		KCNH3		IRAK1
APOE		CDH11		CLIC2			BAD		KCNIP1		ITSN1
APP		CDH13		CLIP1			BAG1		KCNIP4		KAT6A
APRT		CDK20		CLPB			BAG6		KCNJ5		KCNC3
AQP1		CDK2AP2		CLTC			BANF1		KDM4A-AS1		KCNE5
AQP4		CDK5		CNDP1			BAS		KIAA1109		KCNJ8
AQP6		CDK5R1		CNKSR1			BBS4		KIF1B		KCNMA1-AS1
AR		CDK5RAP2		CNKSR2			BCAS2		KIF5B		KCNQ1OT1
AREG		CDKL5		CNNM2			BCKDK		KLF8		KDM6B
ARFGEF1		CDKN2A		CNP			BCL11A		KMT2B		KIF1C
ARFGEF2		CEP112		CNPY3			BCL11B		KYAT1		KIFBP
ARHGAP24		CEP85L		CNR1			BCL2		KYAT3		KLHL7
ARHGAP32		CES1		CNTNAP2			BCL2L2		LAD1		KNL1
ARHGAP8		CFAP221		COG1			BCL9		LAMB2		KPNA7
ARHGEF10		CFP		COG5			BCO2		LAMP2		LARGE1
ARHGEF10L		CHAF1B		COL18A1			BDKRB1		LAMTOR2		LARP7
ARHGEF15		CHD2		COMT			BDKRB2		LGR4		LCT
ARHGEF2		CHD7		COPB2			BECN1		LHCGR		LEMD3
ARHGEF3		CHL1		COQ5			BEST1		LIN7A		LINC01587
ARHGEF5		CHPT1		COQ8A			BFAR		LINC01572		LINC02395
ARHGEF7		CHRM5		COX15			BHLHE22		LOC105379528		LINS1
ARHGEF9		CHRNA3		COX8A			BHLHE41		LOC390714		LIPT1
ARID1B		CHRNA4		CPLX1			BICC1		LONP1		LMNB1
ARID2		CHRNA5		CRADD			BID		LRP6		LTBP2
ARID3B		CHRNA6		CRBN			BIVM		LUCAT1		LYPD4
ARID4B		CHRNA7		CREBBP			BMP1		LXN		MARS2
ARNT2		CHRNB2		CRPPA			BMP4		MAD2L1BP		MASP1
ARNTL		CHRNB3		CSF1			BMPR2		MAGED2		MBTPS2
ARNTL2		CHRNB4		CSF1R			BNIP3		MAN2A2		MCM3AP
ARPC2		CIB1		CSTB			BPI		MANBA		MED23
ARRB2		CIC		CTBP1			BRAP		MANEA		MED25
ARSA		CLCN4		CTDP1			BRAT1		MAP1B		METTL23
ARSB		CLDN14		CTNNA2			BRCA1		MAP3K8		MFSD2A
ARSD		CLEC19A		CTNNB1			BRD1		MBS1		MGAT2
ARSI		CLIP2		CTNND2			BRD4		MC4R		MGP
ARTN		CLK2		CTSA			BSN		MCTP2		MIR485
ARV1		CLN8		CTSD			BST1		MEHMO		MLYCD
ARVCF		CLOCK		CUL4B			BTD		MFN2		MSMO1
ARX		CLTA		CUX1			BUB1		MICALL2		MSTO1
AS3MT		CLTC		CWF19L1			C11orf21		MINDY3		NAA10
ASAH1		CNKSR2		CXCL8			C11orf80		MIR107		NACC1
ASAP2		CNNM2		CXorf56			C14orf28		MIR138-1		NALCN
ASCC1		CNR1		CYB5A			C1QA		MIR142		NCAPD2
ASCC2		CNTFR		CYB5R3			C20orf181		MIR148B		NCAPD3
ASCL1		CNTN1		CYFIP2			C4orf3		MIR3171		NCAPG2
ASH1L		CNTN4		CYP19A1			C5		MIR320A		NCAPH
ASIC2		CNTN5		CYP2C19			C9orf92		MIR5692B		NCKAP1
ASL		CNTN6		CYP2D6			CA5A		MIR99AHG		NDST1
ASMT		CNTNAP2		DAG1			CABLES1		MIRLET7D		NDUFA10
ASNS		COA7		DBT			CACHD1		MKRN3-AS1		NDUFA12
ASTN1		COL11A2		DBX2			CACNA1E		MLH1		NDUFA2
ASTN2		COL2A1		DCAF17			CACNA1S		MLH3		NDUFA4
ASXL1		COL6A4P1		DCC			CACNA2D1		MLIP		NDUFA9
ASXL3		COMT		DCHS1			CACNA2D2		MLXIPL		NDUFAF5
ATD		COQ4		DCPS			CACNB3		MNAT1		NDUFAF6
ATF3		CORD1		DCX			CACNB4		MOBP		NDUFS2
ATF4		CORO1A		DDC			CACNG5		MPP2		NDUFS3
ATF5		COX1		DDX11			CAD		MPP7		NDUFS4
ATF7IP		COX2		DDX3X			CADM2		MPZ		NDUFS7
ATG7		COX3		DEAF1			CADPS		MRGPRF		NDUFS8
ATL1		COX8A		DGKD			CADPS2		MRPS14		NECTIN1
ATM		CPLX1		DGKK			CALB1		MSH2		NELFA
ATOH7		CPLX2		DHCR7			CALB2		MSH6		NGLY1
ATP10A		CPOX		DHDDS			CALHM1		MYT1		NIN
ATP13A2		CPS1		DHTKD1			CALM1		NBN		NPS
ATP13A4		CPT2		DHX30			CALM2		NCL		NSD2
ATP1A1		CRBN		DISC1			CALM3		NDRG2		NSDHL
ATP1A2		CREBBP		DISP1			CALR		NET1		NTN1
ATP1A3		CREM		DLAT			CAMK2D		NEU1		NUP62
ATP1B3		CRHR1		DLG3			CAMK4		NOLC1		OCLN
ATP2A2		CRKL		DLG4			CAMKK2		NOP2		OLIG1
ATP2B2		CROT		DLGAP1			CAMP		NOP56		OMD
ATP6AP2		CRP		DLGAP3			CAMSAP2		NPAP1		PAK1
ATP6V0A2		CRY1		DMD			CAP1		NPHP1		PAX8
ATP6V1A		CSE1L		DMPK			CAP2		NPNT		PBX1
ATP6V1B2		CSF2		DMXL2			CAPG		NR0B1		PDHX
ATP6V1E2		CSMD1		DNAJC12			CAPN1		NRSN1		PDX1
ATP7A		CSMD2		DNAJC21			CAPN5		NTPCR		PECR
ATP8A1		CSNK2A1		DNAJC3			CAPRIN1		NUDT3		PET100
ATRX		CSRNP3		DNAL4			CAPS2		NXF5		PEX1
ATXN8OS		CTCF		DNASE1L3			CARF		OBI1-AS1		PEX10
AUTS1		CTNND1		DNM1			CARS1		OTP		PEX11B
AUTS2		CTNND2		DNM1L			CARS2		OXA1L		PEX6
AUTS5		CUL4B		DNM3			CASP1		P2RY8		PGAP1
AVP		CXCR6		DNMT3A			CASP7		P4HTM		PGM3
AVPR1A		CXorf56		DOCK8			CASP8		PADI1		PHC1
AVPR1B		CYB5R3		DPAGT1			CASP9		PAFAH1B3		PHYH
AVPR2		CYBC1		DPM3			CAST		PANK2		PIGC
AZGP1		CYFIP1		DPYD			CASZ1		PAPSS2		PIGG
B3GAT1		CYFIP2		DRD1			CAV1		PDIA3		PIGO
B3GLCT		CYP2B6		DRD2			CAV2		PDLIM1		PIGP
BABAM2		CYP2D6		DRD3			CBLIF		PEX2		PIGY
BACE1		CYP2D7		DRD4			CBLN2		PFN1		PIK3R2
BACE1-AS		CYP3A4		DTNA			CCAT2		PGK1		PLEKHA8P1
BAD		CYP4F3		DYM			CCDC102B		PIDD1		PLEKHG2
BAG1		CYTB		DYNC1H1			CCDC170		PIEZO2		PMP22
BAG3		DAG1		DYNC1I2			CCDC6		PIP		PNKP
BAG6		DAPK3		DYRK1A			CCK		PIWIL4		PNPLA2
BAIAP2		DBH		EBP			CCKAR		PKMYT1		POLR3B
BANF1		DBN1		EBPL			CCL17		PLCH2		POMK
BAS		DCAF17		ECHS1			CCL22		PMS1		PPM1B
BAZ1B		DCD		ECT			CCL7		PMS2		PPP1R15B
BBS1		DCDC2		EDC3			CCM2		POLA1		PPP1R9B
BBS4		DCLK1		EEF1A2			CCN3		PPP1R12A		PREPL
BCAS2		DCR		EEF1B2			CCN6		PRDM8		PRKRA
BCHE		DCX		EFNA5			CCR2		PRKG1		PRMT7
BCKDK		DDC		EGF			CCR5		PROC		PRPS1
BCL11A		DDX3X		EHMT1			CCRL2		PRRG4		PSMB8
BCL11B		DEAF1		EIF2S3			CD14		PRTG		PTH2R
BCL2		DEL11P13		ELK3			CD226		PRXL2C		PTPN11
BCL2L2		DES		ELOVL4			CD34		PSAT1		PUS3
BCL9		DGCR2		ELP2			CD36		PSG5		PYCR2
BCO2		DGCR6		EML1			CD40LG		PSMD14		QRICH1
BCR		DGCR8		ENTPD1			CD47		PTPRN2		RAB18
BCS1L		DGKH		EP300			CD5L		PWRN1		RAB3GAP2
BDKRB1		DHCR7		EPB41L1			CD68		QDPR		RAB40C
BDKRB2		DHDDS		EPC2			CD69		RAB7A		RABL6
BDNF		DHTKD1		EPHB2			CDAN1		RAG2		RAC3
BDNF-AS		DICER1		ERCC2			CDC25B		RAP1GAP2		RAD51
BECN1		DIO2		ERCC4			CDH1		RBL2		RAF1
BEST1		DIP2B		ERCC6			CDH10		RCAN1		RALA
BFAR		DIPK2A		ERCC8			CDH17		REEP1		RALGDS
BHLHE22		DIPK2B		ERLIN2			CDH23		RHO		RARS1
BHLHE40		DIRAS2		ERMARD			CDH7		RNF112		RB1
BHLHE41		DISC1		ESR1			CDH8		RNF122		RBMX
BICC1		DLD		ESR2			CDK1		RNPS1		RFT1
BID		DLG2		EXOSC2			CDK9		RPP14		RGS7
BIN1		DLG3		EYA1			CDKAL1		RPS20		RNASEH2A
BIVM		DLGAP1		EZR			CDSN		RRS1		RNASEH2B
BMP1		DLX1		FAM126A			CDT1		RUNX1		RNASEH2C
BMP4		DLX2		FAR1			CDX2		S100A9		RNF113A
BMPR2		DLX4		FASN			CDYL		SALL1		RNF213
BMS1		DMD		FAT4			CEACAM5		SEC23IP		RNU4ATAC
BNIP3		DMXL2		FBN1			CEBPZ		SEMA4A		RTN4RL1
BORCS7-ASMT		DNAAF4		FBXO11			CECR		SEMA6D		RTTN
BPI		DNAH8		FBXO31			CELF4		SERPINA4		SAMHD1
BPIFA2		DNAJB1		FCGR3A			CELF6		SERPINF2		SARDH
BPTF		DNAJC12		FCGR3B			CELIAC5		SF3B6		SARS1
BRAF		DNAJC6		FGD1			CEP128		SFI1		SASS6
BRAP		DNM1		FGF12			CEP41		SH3KBP1		SBDS
BRAT1		DNMT3B		FGF14			CER1		SHISAL1		SCYL1
BRCA1		DNTT		FGFR2			CERNA3		SIM2		SELENOI
BRCA2		DOCK3		FGFR3			CERT1		SLC30A10		SEPSECS
BRD1		DOCK8		FGFRL1			CFAP57		SLC38A5		SFXN4
BRD2		DOP1B		FH			CFLAR		SLC39A13		SHOC2
BRD4		DPP10		FIBP			CGAS		SLC4A4		SKIV2L
BRINP1		DPP6		FIGNL1			CGNL1		SLC5A4		SLC19A3
BRS3		DRD1		FKBP5			CHAT		SMN1		SLC25A1
BRSK2		DRD2		FKRP			CHD4		SMN2		SLC25A24
BSN		DRD3		FKTN			CHD5		SNORC		SLC29A3
BST1		DRD4		FLCN			CHDH		SNORD115-1		SLC30A4
BTD		DRD5		FLNA			CHDS3		SNORD116-1		SLC31A1
BUB1		DSCAM		FMN2			CHGB		SORCS3		SLC3A1
C11orf21		DTNBP1		FMR1			CHI3L1		SPAG16		SLC6A17
C11orf80		DYM		FMR1-IT1			CHM		SPG7		SLITRK5
C12orf57		DYNC1H1		FOLR1			CHMP1B		SPOCK3		SMAD3
C14orf28		DYNC1I2		FOS			CHP1		SPRED1		SNAP29
C1QA		DYRK1A		FOXE1			CHRFAM7A		SRGAP1		SNX14
C20orf181		DYX8		FOXG1			CHRM1		SRGAP2		SON
C4B		EAF2		FOXP1			CHRM2		SRSF2		SOX1
C4orf3		EBPL		FOXRED1			CHRM3		STAB2		SPARC
C5		ECM1		FRAXA			CHRNA1		STAT6		SPART
C9orf72		EDA		FRAXE			CHRNA2		STUB1		SPATA5
C9orf92		EDIL3		FRMD4A			CHURC1		STXBP5-AS1		SPEG
CA2		EDN1		FRMPD4			CINP		SULT1E1		SPRED2
CA5A		EDNRA		FRRS1L			CIRBP		SULT2A1		SPTBN2
CABLES1		EEF1A2		FRY			CISH		SULT4A1		SRM
CACHD1		EFNB1		FTSJ1			CKAP2L		TANGO2		SRP54
CACNA1A		EGF		FUCA1			CLC		TAX1BP3		ST3GAL5
CACNA1B		EIF4E		GABARAP			CLCN1		TBCE		STAC3
CACNA1C		EIF4EBP1		GABBR1			CLCN2		TBP		STAG1
CACNA1D		ELFN1		GABRG2			CLCN7		TBX3		STAG2
CACNA1E		ELK3		GAD2			CLDN12		TCF12		STIL
CACNA1G		ELMOD1		GALT			CLDN5		TERC		STK32B
CACNA1H		ELN		GAMT			CLEC10A		TGFBR1		STYXL1
CACNA1S		ELP4		GAPDH			CLEC7A		TGFBR2		SUCLG1
CACNA2D1		EMP2		GATA3			CLINT1		TGM5		SUFU
CACNA2D2		ENFL2		GATA4			CLSTN2		THBS3		SURF1
CACNB2		ENOPH1		GATAD2B			CLU		THEM4		TACO1
CACNB3		EPCAM		GBA2			CMA1		THRSP		TADA2A
CACNB4		EPHA5		GCH1			CMAHP		TMEM127		TAF1
CACNG2		EPHB1		GCK			CMAS		TMEM240		TAF13
CACNG5		ERBB2		GDI1			CMIP		TMEM47		TAF2
CAD		ERCC2		GDNF			CNN3		TMX2-CTNND1		TAFA2
CADM1		ERICD		GEMIN2			CNR2		TNFRSF10C		TBC1D20
CADM2		ESS2		GH1			CNRIP1		TRAPPC2		TBC1D23
CADPS		ETS2		GJB2			CNTF		TRIM25		TBCD
CADPS2		EVL		GLB1			CNTN2		TRIM31		TCTN1
CALB1		EXT1		GLI3			CNTN3		TRIT1		TFAP2A
CALB2		EYA4		GLRA1			CNTNAP1		TTC12		TFAP2B
CALCA		F2R		GLUD1			CNTNAP3		TTR		TFRC
CALHM1		F9		GMPPB			CNTNAP4		TUBB2B		TMEM107
CALM1		FAAH		GNAO1			CNTNAP5		TYK2		TMEM135
CALM2		FADS1		GNAS			COBLL1		UBR1		TMEM231
CALM3		FADS2		GNE			COL1A1		UCN		TMEM237
CALR		FAM111A		GNPTG			COL4A1		UPK3B		TMEM67
CAMK2A		FAN1		GOLGA8A			COL4A2		USO1		TMEM70
CAMK2D		FAS		GON4L			COL4A5		USP11		TNIK
CAMK2G		FBXL16		GORAB			COL6A1		UTP23		TOR1A
CAMK4		FBXO33		GP1BB			COL9A3		VCX2		TRAPPC6B
CAMKK2		FCN2		GPAA1			COMMD1		VCX3B		TREX1
CAMKMT		FERMT3		GPC3			COMMD10		VCY		TRMT1
CAMP		FEZ1		GPR135			COMP		VPS13A		TRNE
CAMSAP2		FEZF1		GPS2			COP1		WASF2		TRNL2
CAP1		FEZF1-AS1		GRIA3			COPE		WASF3		TRNN
CAP2		FGD1		GRIK2			COPG2		WDPCP		TSEN2
CAPG		FGF12		GRIK3			COTL1		WT1-AS		TSEN34
CAPN1		FGF13		GRIK4			COX5A		XIC		TSEN54
CAPN5		FGF2		GRIN1			CP		XKR4		TSPYL2
CAPRIN1		FGFR3		GRIN2A			CPA1		ZBBX		TTC37
CAPS2		FHIT		GRIN2B			CPA6		ZCCHC12		TTC8
CARF		FKBP5		GRM5			CPB2		ZCCHC4		TTI2
CARS1		FKRP		GRN			CPEB4		ZFPM2-AS1		TTN
CARS2		FKTN		GSC			CPED1		ZGPAT		TTPA
CARTPT		FLI1		GTF2E2			CPNE8		ZNF544		TUBB
CASK		FLII		GTPBP2			CPP		ZNF630		TUBB1
CASP1		FLNA		GTS			CPT1A				UBE3B
CASP3		FLRT3		GUF1			CRAMP1				UBR7
CASP7		FLT1		H19			CREB1				UQCRQ
CASP8		FMR1		H3-4			CREB3L1				USP34
CASP9		FMR1-IT1		H4C2			CREBZF				VPS11
CAST		FN1		H4C3			CRH				VPS53
CASZ1		FOSL1		HCFC1			CRHBP				VRK1
CAT		FOXC1		HCN4			CRHR2				WARS2
CAV1		FOXG1		HDAC4			CRIP1				WASHC4
CAV2		FOXL2		HDAC6			CRIP2				WDR45B
CBLIF		FOXP1		HDAC8			CRISP2				WDR48
CBLL2		FOXP2		HEPACAM			CRK				WHCR
CBLN2		FRA12A		HERC1			CRMP1				WIPI2
CBS		FRAXA		HERC2			CRTC1				XPA
CC2D1A		FRAXE		HEXA			CRY2				XYLT1
CCAT2		FREM3		HGSNAT			CS				YARS2
CCDC102B		FRMPD4		HINT1			CSDE1				YY1
CCDC170		FRRS1L		HIRA			CSMD3				ZBTB40
CCDC6		FSIP1		HLA-DRB1			CSNK1D				ZC3H14
CCHCR1		FTO		HMGA2			CSNK1E				ZC4H2
CCK		FTSJ1		HMGCL			CSNK2B				ZCCHC8
CCKAR		FUS		HNMT			CSRP1				ZDHHC15
CCL11		FXR1		HNRNPU			CTAA1				ZFR
CCL17		FXR2		HOOK2			CTLA4				ZIC1
CCL2		G6PD		HOXB8			CTNNA3				ZMIZ1
CCL22		GABRA1		HPD			CTNNBL1				ZNF526
CCL7		GABRA4		HPRT1			CTSB				ZNHIT3
CCM2		GABRB1		HRAS			CTSC				ZSWIM6
CCN3		GABRB2		HSPD1			CTSF
CCN6		GABRB3		HTC2			CTTNBP2
CCR2		GABRG2		HTR1A			CUBN
CCR5		GAD1		HTR1B			CUEDC2
CCRL2		GAD2		HTR1D			CUL3
CD14		GAL		HTR2A			CUL4A
CD226		GALR1		HTR2B			CUL7
CD34		GALR2		HTR2C			CUX2
CD36		GALR3		HTR3A			CX3CR1
CD38		GARS1		HTR3B			CXCL1
CD40		GAST		HTR3C			CXCL12
CD40LG		GATA4		HTR3D			CXCL5
CD47		GCH1		HTR3E			CXCR2
CD5L		GCHFR		HTT			CXCR3
CD68		GDF10		HUWE1			CXCR4
CD69		GDI1		IBA57			CYBB
CD79A		GDI2		IDS			CYP11A1
CDAN1		GDI2P1		IER3IP1			CYP11B1
CDC25B		GFI1		IFIH1			CYP11B2
CDCA5		GH1		IFNG			CYP1A1
CDH1		GIT1		IGF1			CYP1A2
CDH10		GJB2		IGF1R			CYP1B1
CDH11		GJD2		IGF2			CYP21A2
CDH13		GK		IGHV1-12			CYP27A1
CDH15		GLUD1		IGKC			CYP27B1
CDH17		GMPPB		IL17A			CYP2C18
CDH2		GNAQ		IL1A			CYP2C9
CDH23		GNAS		IL1B			CYP2E1
CDH7		GNB3		IL1RAPL1			CYP2R1
CDH8		GNB5		IL6			CYP3A5
CDH9		GNE		IMPA1			CYTH1
CDK1		GNPAT		INPP4A			CYTH4
CDK5		GP1BB		INPP5E			DAB1
CDK9		GPC3		INS			DAB2
CDKAL1		GPC6		IQSEC2			DAGLA
CDKL5		GPD2		IRAK1			DAO
CDSN		GPER1		IRAK1BP1			DAOA
CDT1		GPHN		ITPR1			DAOA-AS1
CDX2		GPR42		ITSN1			DAP
CDYL		GPR50		JMJD1C			DAPK1
CEACAM5		GPRC5B		KANSL1			DAZAP1
CEBPZ		GRIA1		KAT6A			DBA2
CECR		GRIA2		KAT6B			DBI
CELF4		GRIA3		KCNA2			DBNL
CELF6		GRIA4		KCNC3			DCAF13
CELIAC5		GRIK2		KCNE5			DCBLD1
CEP128		GRIK4		KCNH1			DCTN3
CEP290		GRIK5		KCNJ10			DCTN5
CEP41		GRIN1		KCNJ11			DCUN1D1
CEP85L		GRIN2A		KCNJ6			DDHD1
CER1		GRIN2B		KCNJ8			DDIT3
CERNA3		GRIN2D		KCNMA1			DDN
CERT1		GRM1		KCNMA1-AS1			DDT
CFAP57		GRM5		KCNQ1OT1			DDX53
CFLAR		GRM7		KCNQ2			DECR1
CFP		GRM8		KCNQ3			DEFB1
CGAS		GRN		KDM4C			DEGS1
CGNL1		GSK3B		KDM5A			DENR
CHAT		GTF2I		KDM5B			DEPDC5
CHD2		GTF2IRD1		KDM5C			DEPTOR
CHD4		GTS		KDM6B			DESI1
CHD5		GUCY2C		KIF11			DGKB
CHD7		GUCY2D		KIF14			DGKE
CHD8		GYPA		KIF1A			DHCR24
CHDH		H19		KIF1C			DHFR
CHDS3		H3P40		KIF22			DHH
CHGB		H3P8		KIF5A			DHRS9
CHI3L1		HAMP		KIF7			DIABLO
CHL1		HBA1		KIFBP			DIAPH1
CHM		HBA2		KIRREL3			DIAPH3
CHMP1B		HCFC1		KLHL7			DIO3
CHP1		HCN1		KMT2A			DIP2A
CHPT1		HCN4		KMT2D			DISC2
CHRFAM7A		HCRT		KMT5B			DIXDC1
CHRM1		HDAC4		KNL1			DKK4
CHRM2		HDAC8		KPNA7			DLGAP2
CHRM3		HDC		KRAS			DLGAP4
CHRNA1		HEPACAM		KRT7			DLL1
CHRNA2		HEPACAM2		L1CAM			DLX5
CHRNA3		HERC2		L2HGDH			DLX6
CHRNA4		HFE		LAMA1			DMBX1
CHRNA6		HGF		LAMA2			DMTF1
CHRNA7		HIRA		LARGE1			DNAAF3
CHRNB2		HIVEP1		LARP7			DNASE1
CHRNB3		HIVEP2		LCT			DNER
CHURC1		HK1		LEMD3			DNMT1
CIC		HLA-A		LETM1			DNMT3L
CINP		HLA-DMB		LINC01587			DOCK11
CIRBP		HLA-DPB2		LINC02395			DOCK4
CISH		HLA-DRB1		LINS1			DOCK9
CIT		HLA-DRB4		LIPT1			DOK5
CKAP2L		HNRNPH1		LMAN2L			DPM2
CLC		HNRNPH2		LMNB1			DPP4
CLCN1		HOXA1		LMX1A			DPYS
CLCN2		HOXA2		LOC110806262			DPYSL2
CLCN4		HOXD13		LRP2			DPYSL3
CLCN7		HP		LRP5			DRP2
CLDN12		HPRT1		LTBP2			DST
CLDN5		HRAS		LTBP3			DTWD1
CLEC10A		HRC		LYPD4			DUOX1
CLEC7A		HRH3		LZTR1			DUOX2
CLINT1		HSD17B10		MAN1B1			DUSP15
CLIP1		HSD3B2		MAOA			DUSP2
CLIP2		HSPA9		MAP11			DUSP6
CLK2		HSPG2		MAP2K1			DXO
CLN8		HTC2		MAP6			E2F1
CLOCK		HTR1A		MAPK1			EARS2
CLSTN2		HTR1B		MAPK8IP3			EBF1
CLTC		HTR1D		MAPT			EBI3
CLU		HTR1E		MARS1			EBNA1BP2
CMA1		HTR2A		MARS2			EEF1B2P2
CMAHP		HTR2C		MASP1			EEF2
CMAS		HTR3A		MAST1			EEF2K
CMIP		HTR4		MBD5			EFCAB5
CNKSR1		HTR5A		MBOAT7			EFHC1
CNKSR2		HTR6		MBTPS2			EFNB3
CNN3		HTRA2		MCC			EGFR
CNNM2		HUWE1		MCF2L			EGR1
CNP		ICE2		MCM3AP			EGR2
CNR1		IDH2		MCPH1			EGR3
CNR2		IDS		MECP2			EHD1
CNRIP1		IDUA		MED12			EHHADH
CNTF		IFI44L		MED13			EHMT2
CNTN2		IFI6		MED13L			EIF2A
CNTN3		IFNG		MED23			EIF2AK1
CNTN4		IGF1		MED25			EIF3A
CNTN5		IGF1R		MEF2C			EIF4EBP2
CNTN6		IGF2		MEIS2			EJM2
CNTNAP1		IGFALS		METTL23			ELAVL2
CNTNAP2		IGHV3-69-1		MFSD2A			ELMO1
CNTNAP3		IGHV3OR16-7		MGAT2			ELMOD3
CNTNAP4		IKBKG		MGP			ELOVL2
CNTNAP5		IL10		MID2			EMC1
COBLL1		IL12A		MIR485			EMSLR
COL18A1		IL16		MITF			EN2
COL1A1		IL1A		MLC1			ENDOU
COL2A1		IL1B		MLYCD			ENDOV
COL4A1		IL1RAP		MOG			ENO2
COL4A2		IL1RAPL1		MRC1			EPHA3
COL4A5		IL1RN		MRX49			EPHX1
COL6A1		IL2		MSMO1			EPHX2
COL6A4P1		IL5		MSTO1			EPM2A
COL9A3		IL6		MTFMT			EPO
COMMD1		IMMT		MTHFD1			EPRS1
COMMD10		IMPA1		MTHFR			EPS8
COMP		IMPACT		MTOR			ERBB3
COMT		INS		MTR			ERBB4
COP1		INSRR		NAA10			ERC1
COPE		INTS8		NAA15			ERDA1
COPG2		IPO11		NACC1			ERG
COQ8A		IPW		NAGA			ERMN
CORD1		IQSEC2		NAGLU			ERN1
COTL1		IRAK1BP1		NALCN			ERVMER34-1
COX1		ISG15		NANS			ERVW-1
COX2		ITGA1		NBEA			ESCO2
COX3		ITGA11		NCAPD2			ETNPPL
COX5A		ITGA6		NCAPD3			ETV5
COX8A		ITGAE		NCAPG2			EVC
CP		ITGB2		NCAPH			EXOSC3
CPA1		ITIH3		NCKAP1			EXOSC6
CPA6		ITM2B		NDE1			EZH2
CPB2		ITPA		NDST1			F2
CPEB4		ITPR3		NDUFA10			F2RL1
CPED1		JMJD1C		NDUFA12			FA2H
CPLX1		JRK		NDUFA13			FABP1
CPLX2		KALRN		NDUFA2			FABP3
CPNE8		KAT6B		NDUFA4			FABP5
CPOX		KCNA2		NDUFA9			FABP7
CPP		KCNB1		NDUFAF2			FAM107A
CPT1A		KCNC1		NDUFAF5			FAM107B
CRAMP1		KCNH1		NDUFAF6			FAM120C
CREB1		KCNH3		NDUFS1			FAM135B
CREB3L1		KCNIP1		NDUFS2			FAM177A1
CREBBP		KCNIP4		NDUFS3			FAM178B
CREBZF		KCNJ11		NDUFS4			FAM20C
CRH		KCNJ5		NDUFS7			FAM43A
CRHBP		KCNJ6		NDUFS8			FAME3
CRHR1		KCNQ2		NDUFV1			FAP
CRHR2		KDM4A-AS1		NDUFV2			FARP2
CRIP1		KDM5C		NECTIN1			FARS2
CRIP2		KIAA1109		NELFA			FAS-AS1
CRISP2		KIDINS220		NEXMIF			FASTK
CRK		KIF11		NF1			FAT1
CRMP1		KIF14		NFE2L2			FBLIM1
CRP		KIF1A		NFIX			FBLN1
CRTC1		KIF1B		NFKBIL1			FBXL3
CRY1		KIF5B		NGF			FBXO15
CRY2		KIF7		NGLY1			FBXO32
CS		KLF8		NHS			FBXO40
CSDE1		KLK3		NIN			FCMTE1
CSF1R		KMT2A		NIPBL			FCMTE2
CSF2		KMT2B		NKX2-1			FCRL6
CSMD1		KMT2D		NKX2-5			FEB1
CSMD2		KMT2E		NLGN4X			FECD2
CSMD3		KRAS		NONO			FER
CSNK1D		KRT7		NOS1			FER1L6
CSNK1E		KYAT1		NOS1AP			FER1L6-AS2
CSNK2B		KYAT3		NPS			FES
CSRP1		L1CAM		NPSR1			FEV
CSTB		LAD1		NPY			FEZF2
CTAA1		LAIR1		NR4A2			FFAR1
CTLA4		LAMA1		NRAS			FGA
CTNNA3		LAMA2		NRXN1			FGF17
CTNNB1		LAMB2		NRXN3			FGF20
CTNNBL1		LAMC2		NSD1			FGF9
CTNND2		LAMP2		NSD2			FGFR1
CTSB		LAMTOR2		NSDHL			FHL5
CTSC		LEPR		NSUN2			FIG4
CTSD		LEPROT		NTF3			FKBP1A
CTSF		LETM1		NTF4			FKBP1AP1
CTTNBP2		LGALS3		NTN1			FKBP1AP2
CUBN		LGI1		NTNG2			FKBP1AP3
CUEDC2		LGR4		NTRK1			FKBP1AP4
CUL3		LHCGR		NTRK2			FLAD1
CUL4A		LIG4		NTRK3			FLG
CUL4B		LIMK1		NUP62			FLG-AS1
CUL7		LIN7A		OCLN			FLT4
CUX1		LINC00461		OCRL			FMR1-AS1
CUX2		LINC01572		OFD1			FNDC3A
CX3CR1		LINC01672		OLIG1			FOLH1
CXCL1		LMAN2L		OLIG2			FOLR2
CXCL12		LMNA		OMD			FOSB
CXCL5		LMX1B		OPHN1			FOSL2
CXCL8		LOC102723407		OPN1SW			FOXD3
CXCR2		LOC102724971		OPRM1			FOXE3
CXCR3		LOC105379528		OR2AG1			FOXF1
CXCR4		LOC107987479		OTUD6B			FOXK1
CXCR6		LOC110806262		OXTR			FOXN1
CYBB		LOC390714		P2RX7			FOXO3
CYFIP1		LONP1		PAFAH1B1			FOXO4
CYFIP2		LPAR2		PAH			FOXP3
CYP11A1		LRP2		PAK1			FRA7A
CYP11B1		LRP5		PAK3			FST
CYP11B2		LRP6		PARP1			FSTL5
CYP19A1		LRRC7		PAX6			FTL
CYP1A1		LUCAT1		PAX8			FTX
CYP1A2		LXN		PBRM1			FUT3
CYP1B1		MACROD2		PBX1			FUZ
CYP21A2		MAD2L1BP		PCDH12			FYN
CYP27A1		MAGED2		PCDH19			FZD3
CYP27B1		MAGEL2		PDE4D			FZD4
CYP2B6		MAN2A2		PDHA1			FZD7
CYP2C18		MANBA		PDHX			GAB2
CYP2C19		MANEA		PDLIM7			GABBR2
CYP2C9		MAOA		PDSS1			GABPA
CYP2D6		MAOB		PDX1			GABRA2
CYP2E1		MAP11		PECR			GABRA3
CYP2R1		MAP1B		PET100			GABRA5
CYP3A4		MAP3K8		PEX1			GABRA6
CYP3A5		MAPK1		PEX10			GABRD
CYTB		MAPT		PEX11B			GABRG1
CYTH1		MARK1		PEX5			GABRG3
CYTH4		MBOAT7		PEX6			GABRQ
DAB1		MBP		PEX7			GABRR1
DAB2		MBS1		PGAP1			GABRR2
DAG1		MC4R		PGAP2			GADD45B
DAGLA		MCF2L		PGAP3			GADL1
DAO		MCPH1		PGC			GALC
DAOA		MCTP2		PGM3			GALNT14
DAOA-AS1		MECP2		PHC1			GALNT17
DAP		MED12		PHF6			GAN
DAPK1		MED13		PHF8			GAP43
DAZAP1		MED13L		PHIP			GAS5
DBA2		MEF2C		PHOBS			GATM
DBH		MEHMO		PHYH			GC
DBI		MEIS2		PIGC			GCG
DBN1		MFAP1		PIGG			GDF15
DBNL		MFGE8		PIGL			GEM
DCAF13		MFN2		PIGO			GFAP
DCBLD1		MICALL2		PIGP			GFER
DCD		MID2		PIGV			GFRA2
DCLK1		MINDY3		PIGW			GGCT
DCTN3		MIP		PIGY			GHR
DCTN5		MIR107		PIK3R2			GHRH
DCUN1D1		MIR137HG		PLEKHA8P1			GIGYF1
DCX		MIR138-1		PLEKHG2			GJA1
DDC		MIR142		PMM2			GJA5
DDHD1		MIR148B		PMP22			GJA8
DDIT3		MIR3171		PNKP			GLDC
DDN		MIR320A		PNPLA2			GLO1
DDT		MIR34B		PNPLA6			GLP1R
DDX3X		MIR34C		POGZ			GLRA2
DDX53		MIR378A		POLR3A			GLRA3
DEAF1		MIR5692B		POLR3B			GLRB
DECR1		MIR99AHG		POMGNT1			GLS
DEFB1		MIRLET7D		POMK			GLT8D1
DEGS1		MITF		POMT1			GLUD2
DEL11P13		MKRN3		POMT2			GLUL
DENR		MKRN3-AS1		POU1F1			GLYAT
DEPDC5		MLH1		POU3F4			GMDS
DEPTOR		MLH3		PPIG			GNA12
DESI1		MLIP		PPM1B			GNAL
DGCR2		MLXIPL		PPM1D			GNAZ
DGCR6		MME		PPP1R15B			GNB1L
DGCR8		MNAT1		PPP1R9B			GNL3
DGKB		MNT		PPP2R5D			GNPTAB
DGKE		MOBP		PPP3CA			GOLGA6A
DGKH		MOG		PPT1			GOPC
DHCR24		MPO		PQBP1			GORASP1
DHCR7		MPP2		PRDX5			GOT2
DHDDS		MPP6		PREPL			GPR151
DHFR		MPP7		PRKCG			GPR155
DHH		MPZ		PRKRA			GPR166P
DHRS9		MRGPRF		PRMT7			GPR35
DHX30		MRPS14		PRODH			GPR37
DIABLO		MRX49		PRPS1			GPR52
DIAPH1		MSH2		PRRT2			GPR78
DIAPH3		MSH6		PRSS12			GPRASP2
DIO2		MSMB		PSMB8			GPRC5C
DIO3		MTA2		PSMD12			GPRC5D
DIP2A		MTFMT		PSPH			GPRC6A
DIPK2A		MTHFD1		PTCH1			GPRIN2
DIPK2B		MTHFR		PTCHD1			GPX1
DISC1		MTNR1A		PTDSS1			GPX3
DISC2		MTR		PTEN			GRAMD1B
DIXDC1		MUCL3		PTH2R			GRAP2
DKK4		MUL1		PTPN11			GRB2
DLD		MXD1		PUF60			GREM1
DLG2		MYO5B		PURA			GRID1
DLG3		MYT1		PUS3			GRID2
DLG4		NAGLU		PYCARD			GRIK1
DLGAP1		NANS		PYCR1			GRIN2C
DLGAP2		NAT8L		PYCR2			GRIN3A
DLGAP4		NBN		QRICH1			GRIN3B
DLL1		NCAM1		RAB18			GRIP1
DLX1		NCAN		RAB39B			GRK2
DLX2		NCL		RAB3GAP1			GRK3
DLX4		NCOA6		RAB3GAP2			GRK5
DLX5		ND1		RAB40AL			GRM2
DLX6		ND4		RAB40C			GRM3
DMBX1		ND5		RABL6			GRM4
DMD		ND6		RAC3			GRP
DMTF1		NDN		RAD21			GRPR
DMXL2		NDP		RAD51			GRTP1
DNAAF3		NDRG2		RAF1			GSDME
DNAAF4		NDUFAF2		RAI1			GSK3A
DNAH8		NECAP1		RALA			GSPT2
DNAJB1		NEDD4		RALGDS			GSR
DNAJC6		NEFL		RARS1			GSS
DNASE1		NET1		RASGRF1			GSTA1
DNASE1L3		NEU1		RB1			GSTK1
DNER		NEXMIF		RBM45			GSTM1
DNM1		NF1		RBMX			GSTM2
DNM1L		NFKB1		RERE			GSTM5
DNMT1		NGF		RFT1			GSTP1
DNMT3A		NGFR		RGMA			GSTT1
DNMT3B		NIPBL		RGS7			GSTZ1
DNMT3L		NISCH		RNASEH2A			GTF2A1
DNTT		NLGN1		RNASEH2B			GTF2A1L
DOCK11		NLGN2		RNASEH2C			GUCY1A2
DOCK4		NLGN3		RNF113A			GUK1
DOCK9		NLGN4X		RNF135			GULOP
DOK5		NLGN4Y		RNF213			GZMB
DPM2		NLRP3		RNU4ATAC			H1-4
DPP10		NOLC1		ROGDI			H2AZ1
DPP4		NOP2		RORB			H2BC12
DPP6		NOP56		RPGRIP1L			H2BS1
DPYD		NOS1		RPS23			H4-16
DPYS		NPAP1		RPS6KA3			H4C1
DPYSL2		NPAS3		RREB1			H4C11
DPYSL3		NPAS4		RSRC1			H4C12
DRD1		NPHP1		RTN4RL1			H4C13
DRD2		NPNT		RTTN			H4C14
DRD3		NPSR1		RUNX1T1			H4C15
DRD4		NPY		RYR1			H4C4
DRD5		NR0B1		RYR3			H4C5
DRP2		NR3C1		SAMHD1			H4C6
DSCAM		NR3C2		SARDH			H4C8
DST		NR4A1		SARS1			H4C9
DTNA		NR4A2		SASS6			HACD1
DTNBP1		NRCAM		SATB2			HAGH
DTWD1		NRG1		SBDS			HAVCR1
DUOX1		NRG3		SC5D			HAVCR2
DUOX2		NRP1		SCAF11			HAX1
DUSP15		NRP2		SCAPER			HCA1
DUSP2		NRSN1		SCLY			HCAR1
DUSP6		NRXN1		SCN1A			HCAR3
DXO		NRXN3		SCN1A-AS1			HCCAT5
DYM		NSD1		SCN2A			HCCS
DYNC1H1		NSUN2		SCN3A			HCG9
DYRK1A		NT5C		SCN8A			HCLS1
E2F1		NT5C2		SCYL1			HCN2
EAF2		NTF3		SDHA			HDAC2
EARS2		NTM		SEC24C			HDAC5
EBF1		NTPCR		SELENOI			HDAC9
EBI3		NTRK1		SEMA5A			HDGFL3
EBNA1BP2		NTRK2		SEPSECS			HDLBP
EBPL		NTRK3		SETBP1			HECW2
ECM1		NUAK1		SETD1A			HES1
ECT		NUDT3		SETD5			HESX1
EDNRA		NUFIP2		SFXN4			HEY1
EEF1A2		NUS1		SGCE			HHIP
EEF1B2P2		NXF5		SHANK1			HIF1A
EEF2		NXPH1		SHANK2			HIP1
EEF2K		OBI1-AS1		SHANK3			HIP1R
EFCAB5		OCRL		SHC2			HLA-B
EFHC1		OFD1		SHOC2			HLA-C
EFNB3		OMG		SHROOM4			HLA-DMA
EGF		OPHN1		SIN3A			HLA-DOA
EGFR		OPN1LW		SKIV2L			HLA-DPA1
EGR1		OPN1SW		SLC13A5			HLA-DPB1
EGR2		OPRM1		SLC16A2			HLA-DRA
EGR3		OSR1		SLC18A1			HLA-E
EHD1		OTP		SLC19A3			HLA-G
EHHADH		OXA1L		SLC1A1			HLF
EHMT1		OXER1		SLC1A2			HMGB1
EHMT2		OXTR		SLC1A3			HMGN1
EIF2A		P2RX5-TAX1BP3		SLC1A4			HMGXB4
EIF2AK1		P2RY8		SLC22A3			HNF1B
EIF2S3		P4HTM		SLC25A1			HNF4A
EIF3A		PADI1		SLC25A24			HOMER1
EIF4E		PAFAH1B1		SLC26A4			HOTAIR
EIF4EBP1		PAFAH1B3		SLC29A3			HOXB1
EIF4EBP2		PAG1		SLC2A1			HOXD@
EJM2		PAH		SLC2A4RG			HOXD11
ELAVL2		PAK3		SLC30A4			HPGDS
ELFN1		PANK2		SLC31A1			HPN
ELK3		PAPSS2		SLC35A2			HPSE
ELMO1		PARK7		SLC35A3			HPT
ELMOD1		PARS2		SLC35C1			HRH4
ELMOD3		PART1		SLC39A8			HSP90AA1
ELN		PAX3		SLC3A1			HSP90AB1
ELOVL2		PAX6		SLC45A1			HSP90B1
ELP4		PC		SLC4A10			HSPA14
EMC1		PCBP4		SLC6A17			HSPA1A
EMSLR		PCDH19		SLC6A3			HSPA1B
EN2		PCGF2		SLC6A4			HSPA1L
ENDOU		PCLO		SLC6A8			HSPA4
ENDOV		PCNT		SLC9A3R2			HSPA5
ENO2		PCSK6		SLC9A6			HSPB1
EP300		PDE10A		SLC9A7			HSPB2
EPHA3		PDE2A		SLITRK1			HSPB3
EPHA5		PDE4A		SLITRK5			HSPB6
EPHB1		PDE4D		SMAD3			HSPBAP1
EPHB2		PDIA3		SMARCA2			HSPE1
EPHX1		PDLIM1		SMARCB1			HTN1
EPHX2		PDLIM5		SMC1A			HTR1F
EPM2A		PDLIM7		SMC3			HTR7
EPO		PER1		SMOC1			HTR7P1
EPRS1		PER2		SMOX			HYDIN
EPS8		PEX2		SMS			IBGC1
ERBB2		PEX7		SNAP29			ICA1
ERBB3		PFN1		SNRPN			ICAM1
ERBB4		PGAP2		SNX14			IDH1
ERC1		PGK1		SOBP			IDH3A
ERCC2		PHF8		SON			IDH3B
ERDA1		PHIP		SOS1			IDO1
ERG		PHLDA2		SOX1			IFNA1
ERICD		PI4K2B		SOX11			IFNA13
ERMARD		PIDD1		SOX3			IFNG-AS1
ERMN		PIEZO2		SOX5			IFT27
ERN1		PIGV		SPARC			IGFBP2
ERVMER34-1		PIGW		SPART			IGFBP3
ERVW-1		PIK3CA		SPAST			IGFBP5
ESCO2		PIK3CB		SPATA5			IGHE
ESR1		PIK3CD		SPEG			IGHG3
ESR2		PIK3CG		SPG11			IGKV2D-28
ETNPPL		PIP		SPRED2			IGSF9B
ETV5		PITRM1		SPTAN1			IL13
EVC		PITX3		SPTBN2			IL15
EXOSC3		PIWIL4		SRD5A3			IL17C
EXOSC6		PKMYT1		SRGAP3			IL17D
EXT1		PLA1A		SRI			IL17RA
EYA1		PLA2G6		SRM			IL18
EZH2		PLCH2		SRP54			IL18R1
F2		PMCH		SRPX2			IL1RAPL2
F2R		PMM2		SRY			IL21
F2RL1		PMS1		ST3GAL3			IL21R
F9		PMS2		ST3GAL5			IL22
FA2H		PNPLA6		STAC3			IL23A
FAAH		POLA1		STAG1			IL23R
FABP1		POLG		STAG2			IL27
FABP3		POLR3A		STAT3			IL2RA
FABP5		POMC		STIL			IL2RB
FABP7		POMGNT1		STIN2-VNTR			IL33
FADS1		POMT1		STK32B			IL37
FADS2		POMT2		STRA6			IL4
FAM107A		PON1		STXBP1			IL6R
FAM107B		POU1F1		STYXL1			IL7
FAM120C		POU3F4		SUCLG1			IL9
FAM135B		PPIA		SUFU			ILK
FAM177A1		PPM1D		SURF1			IMMP2L
FAM178B		PPP1R12A		SYN1			IMPA2
FAM20C		PPP1R1B		SYNGAP1			INO80
FAM43A		PPP3CA		SYNJ1			INPP1
FAME3		PQBP1		SYP			INSR
FAN1		PRDM8		SYT1			INTS7
FAP		PRKCB		SZT2			INTU
FARP2		PRKCD		TACO1			IPO8
FARS2		PRKCG		TADA1			IQCB1
FAS		PRKG1		TADA2A			IQCH
FAS-AS1		PRKN		TAF1			IQCH-AS1
FASTK		PRNP		TAF13			IQCM
FAT1		PROC		TAF2			IQGAP3
FBLIM1		PRPF6		TAFA2			IRF1
FBLN1		PRRG4		TAL1			IRF2BPL
FBN1		PRRT2		TBC1D20			IRS1
FBXL3		PRS		TBC1D23			IRS2
FBXO15		PRSS12		TBC1D24			ISG20
FBXO31		PRTG		TBCD			ISL1
FBXO32		PRXL2C		TBR1			ISYNA1
FBXO40		PSAT1		TBX1			ITGA4
FCMTE1		PSC		TCF20			ITGA5
FCMTE2		PSD		TCF4			ITGA9
FCRL6		PSG5		TCTN1			ITGAM
FEB1		PSMD14		TECR			ITGAV
FECD2		PSPH		TFAP2A			ITGB3
FER		PSPN		TFAP2B			ITGB4
FER1L6		PTCHD1		TFRC			ITGB5
FER1L6-AS2		PTEN		TGFB2			ITIH1
FERMT3		PTGDS		TGM6			ITIH4
FES		PTH		TH			ITSN2
FEV		PTPRC		THAS			JADE2
FEZ1		PTPRD		THOC2			JAG1
FEZF2		PTPRF		TIMM50			JAK2
FFAR1		PTPRG		TIMM8A			JAKMIP1
FGA		PTPRN2		TMCO1			JARID2
FGF12		PUF60		TMEM107			JUN
FGF13		PVALB		TMEM135			JUNB
FGF14		PWAR1		TMEM231			JUND
FGF17		PWRN1		TMEM237			KANK1
FGF2		PYCR1		TMEM67			KANK4
FGF20		QDPR		TMEM70			KAT5
FGF9		RAB39B		TNF			KAT8
FGFR1		RAB3A		TNIK			KATNAL2
FGFR2		RAB3GAP1		TOR1A			KCNA1
FGFR3		RAB40AL		TPH2			KCNAB1
FH		RAB40B		TPO			KCNAB2
FHL5		RAB7A		TPP1			KCND2
FIG4		RABEP2		TPSG1			KCND3
FKBP1A		RAC1		TRAPPC6B			KCNH2
FKBP1AP1		RAD21		TRAPPC8			KCNH5
FKBP1AP2		RAG2		TRAPPC9			KCNH6
FKBP1AP3		RAI1		TREX1			KCNH7
FKBP1AP4		RAP1GAP2		TRIO			KCNIP3
FKBP5		RARA		TRIP12			KCNJ1
FLAD1		RASA1		TRMT1			KCNJ2
FLCN		RASGRP1		TRNE			KCNK10
FLG		RBFOX1		TRNL1			KCNK2
FLG-AS1		RBFOX2		TRNL2			KCNK3
FLI1		RBL2		TRNN			KCNK5
FLNA		RBM12		TRNS1			KCNK9
FLT4		RBM45		TRPV4			KCNMB2
FMN2		RBM8A		TRPV6			KCNN3
FMR1		RCAN1		TRRAP			KCNQ1
FMR1-AS1		REEP1		TSC1			KCNQ4
FMR1-IT1		REG1A		TSC2			KCNQ5
FN1		RELN		TSEN2			KCNT1
FNDC3A		REM1		TSEN34			KCNT2
FOLH1		RERE		TSEN54			KCNV2
FOLR1		RFC1		TSHB			KCTD12
FOLR2		RFC2		TSHR			KCTD13
FOS		RHO		TSPAN7			KCTD7
FOSB		RIDA		TSPO			KDM1A
FOSL1		RNF112		TSPYL2			KDM3B
FOSL2		RNF122		TTC37			KEAP1
FOXC1		RNPS1		TTC8			KHSRP
FOXD3		RPP14		TTI2			KIAA0319
FOXE3		RPS20		TTN			KIF15
FOXF1		RPS6KA3		TTPA			KIF21B
FOXG1		RREB1		TUBA1A			KIF4A
FOXK1		RRS1		TUBA8			KIF5C
FOXN1		RSRC1		TUBB			KIR2DS1
FOXO3		RSS		TUBB1			KIR3DL1
FOXO4		RUNX1		TUBB3			KL
FOXP1		RUNX1T1		TUSC3			KLF12
FOXP2		RXRG		TWIST1			KLF16
FOXP3		S100A9		TXN			KLF6
FOXRED1		S100B		TYMS			KLF7
FRA7A		SALL1		UBA5			KLHL1
FRAXA		SATB2		UBE2A			KLHL23
FRAXE		SC5D		UBE3A			KLK15
FRRS1L		SCAPER		UBE3B			KLK8
FST		SCD		UBR7			KLLN
FSTL5		SCLY		UBTF			KLRC2
FTL		SCN2A		UCP2			KMO
FTO		SCN3A		UFD1			KMT2C
FTSJ1		SCN3B		UNC80			KNG1
FTX		SCN8A		UPF3B			KRIT1
FUT3		SCT		UQCRQ			KRT10
FUZ		SDHA		UROC1			KRT5
FXR1		SDHD		USP27X			KSR2
FYN		SEC23IP		USP34			LAMA4-AS1
FZD3		SEC24C		USP7			LAMB1
FZD4		SELENBP1		USP9X			LAMC3
FZD7		SEMA3E		VARS1			LAMP3
G6PD		SEMA4A		VCX			LARS2
GAB2		SEMA5A		VCX3A			LASP1
GABARAP		SEMA6D		VIP			LAT
GABBR1		SERPINA1		VPS11			LBX1
GABBR2		SERPINA4		VPS53			LCN1
GABPA		SERPINF2		VRK1			LDHA
GABRA1		SETBP1		WARS2			LDHB
GABRA2		SETD5		WASF1			LEP
GABRA3		SF3B6		WASHC4			LGALS7
GABRA4		SFI1		WDFY3			LGALS7B
GABRA5		SFTA2		WDR45B			LGI2
GABRA6		SH2B1		WDR48			LGI4
GABRB1		SH2B2		WDR62			LGR6
GABRB2		SH3KBP1		WDR73			LGSN
GABRB3		SHANK2		WDR81			LHFPL3
GABRD		SHANK3		WHCR			LHFPL3-AS1
GABRG1		SHBG		WIPI2			LHX1
GABRG2		SHISAL1		XIST			LHX2
GABRG3		SHROOM4		XPA			LHX5
GABRQ		SIL1		XYLT1			LIAS
GABRR1		SIM1		YARS2			LIFR
GABRR2		SIM2		YY1			LIN7B
GAD1		SIN3A		ZBTB18			LINC00243
GAD2		SKI		ZBTB40			LINC00271
GADD45B		SLC12A3		ZC3H14			LINC00273
GADL1		SLC12A6		ZC4H2			LINC00558
GAL		SLC13A5		ZCCHC8			LINC01121
GALC		SLC16A1		ZDHHC15			LINC01358
GALNT14		SLC16A2		ZDHHC24			LINC01470
GALNT17		SLC18A2		ZDHHC9			LINC01592
GALR1		SLC1A1		ZEB2			LINC01643
GAMT		SLC1A2		ZFR			LINC01748
GAN		SLC1A3		ZIC1			LINC02033
GAP43		SLC25A12		ZMIZ1			LINC02109
GAPDH		SLC26A4		ZMYM2			LINC02210-CRHR1
GAS5		SLC2A1		ZMYND11			LINC02384
GATA3		SLC2A3		ZNF41			LINC02605
GATA4		SLC30A10		ZNF526			LINC02694
GATM		SLC38A5		ZNF711			LINC02822
GC		SLC39A13		ZNF81			LINC-PINT
GCG		SLC39A8		ZNHIT3			LINGO2
GCH1		SLC4A10		ZSWIM6			LIPG
GDF10		SLC4A4					LITAF
GDF15		SLC5A4					LMLN
GDI1		SLC6A1					LMO7
GDNF		SLC6A2					LMOD2
GEM		SLC6A3					LNPEP
GEMIN2		SLC6A4					LOC102724334
GFAP		SLC6A8					LPA
GFER		SLC6A9					LPAR3
GFRA2		SLC9A6					LPL
GGCT		SLC9A7					LRFN2
GH1		SLC9A9					LRFN4
GHR		SLITRK1					LRFN5
GHRH		SMARCA1					LRP1
GIGYF1		SMARCA2					LRP2BP
GJA1		SMARCA4					LRP8
GJA5		SMC1A					LRPAP1
GJA8		SMC2					LRRC4
GJB2		SMC3					LRRC4C
GJD2		SMN1					LRRC57
GLDC		SMN2					LRRK2
GLI3		SMOC1					LRRN3
GLO1		SMPD1					LRRTM1
GLP1R		SMS					LRRTM3
GLRA1		SMUG1					LSG1
GLRA2		SNAP25					LTA
GLRA3		SNCA					LTN1
GLRB		SNORC					LYVE1
GLS		SNORD115-1					LYZ
GLT8D1		SNORD116-1					MACROD1
GLUD1		SNRPN					MACROD2-AS1
GLUD2		SOD1					MACROH2A1
GLUL		SOD2					MAD1L1
GLYAT		SORCS2					MAFD1
GMDS		SORCS3					MAFD2
GNA12		SOX3					MAFD4
GNAL		SOX5					MAFD6
GNAO1		SPAG16					MAGED1
GNAQ		SPAST					MAGEE1
GNAZ		SPG11					MAGI1
GNB1L		SPG7					MAGI2
GNB3		SPN					MALAT1
GNB5		SPOCK3					MAP1LC3B
GNL3		SPRED1					MAP2
GNPAT		SRGAP1					MAPK10
GNPTAB		SRGAP2					MAPK14
GOLGA6A		SRGAP3					MAPK3
GOPC		SRPX2					MAPK4
GORASP1		SRSF2					MAPK7
GOT2		SRY					MAPK8
GP1BB		SST					MAPK8IP2
GPER1		SSTR4					MARCHF1
GPHN		ST14					MARCHF6
GPR151		ST3GAL3					MARCKS
GPR155		STAB2					MARK2
GPR166P		STAT6					MAST4
GPR35		STATH					MATN4
GPR37		STIN2-VNTR					MAU2
GPR42		STRA6					MBD1
GPR50		STS					MBD3
GPR52		STT3A					MBD4
GPR78		STUB1					MBD6
GPRASP2		STX1A					MBL2
GPRC5C		STXBP1					MBNL1
GPRC5D		STXBP3					MC2R
GPRC6A		STXBP5-AS1					MC5R
GPRIN2		SUB1					MCAT
GPX1		SULT1E1					MCHR1
GPX3		SULT2A1					MCHR2
GRAMD1B		SULT4A1					MCTP1
GRAP2		SYN3					MCTS1
GRB2		SYNE1					MDD1
GREM1		SYNGAP1					MDGA1
GRIA1		SYNJ1					MDK
GRIA2		SYNM					MDM4
GRIA3		SYP					ME2
GRIA4		SYT1					MED1
GRID1		SYT2					MEF2A
GRID2		SZT2					MEFV
GRIK1		TAC1					MEGF10
GRIK2		TACR1					MEN1
GRIK3		TAF9BP2					MEST
GRIK4		TAL1					MET
GRIK5		TANGO2					METTL21C
GRIN1		TAT					MGAT1
GRIN2A		TAX1BP3					MGAT4A
GRIN2B		TBC1D24					MIA
GRIN2C		TBCE					MIB1
GRIN2D		TBL2					MICA
GRIN3A		TBP					MICAL1
GRIN3B		TBX1					MICU1
GRIP1		TBX3					MIF
GRK2		TCF12					MIF-AS1
GRK3		TCF20					MINDY2
GRK5		TCF4					MIR106B
GRM1		TECR					MIR1183
GRM2		TEMPS					MIR124-1
GRM3		TENM4					MIR125A
GRM4		TERC					MIR1290
GRM5		TERF1					MIR132
GRM7		TESC					MIR134
GRM8		TGFBR1					MIR137
GRN		TGFBR2					MIR140
GRP		TGIF1					MIR141
GRPR		TGM5					MIR144
GRTP1		TH					MIR145
GSDME		THAS					MIR146A
GSK3A		THBS3					MIR147B
GSK3B		THEM4					MIR149
GSPT2		THOC2					MIR155
GSR		THRA					MIR155HG
GSS		THRA1/BTR					MIR15A
GSTA1		THRB					MIR16-1
GSTK1		THRSP					MIR181C
GSTM1		TIMM8A					MIR183
GSTM2		TLK2					MIR184
GSTM5		TLR4					MIR187
GSTP1		TMCO1					MIR195
GSTT1		TMEM127					MIR196B
GSTZ1		TMEM185A					MIR200C
GTF2A1		TMEM240					MIR203A
GTF2A1L		TMEM47					MIR206
GTF2I		TMX2-CTNND1					MIR21
GTF2IRD1		TNFRSF10C					MIR211
GUCY1A2		TNR					MIR212
GUK1		TOR3A					MIR223
GULOP		TP53					MIR23A
GZMB		TPH1					MIR2682
H1-4		TPH2					MIR27A
H2AZ1		TPO					MIR29C
H2BC12		TPSG1					MIR30A
H2BS1		TRAK1					MIR323A
H3P40		TRAPPC2					MIR338
H4-16		TRAPPC9					MIR346
H4C1		TRH					MIR34A
H4C11		TRIM25					MIR421
H4C12		TRIM26					MIR451A
H4C13		TRIM31					MIR484
H4C14		TRIM32					MIR486-1
H4C15		TRIO					MIR487A
H4C2		TRIT1					MIR497
H4C3		TRNF					MIR499A
H4C4		TRNH					MIR504
H4C5		TRNL1					MIR542
H4C6		TRNQ					MIR557
H4C8		TRNS1					MIR597
H4C9		TRNS2					MIR6126
HACD1		TRNW					MIR656
HAGH		TRPC5					MIR708
HAMP		TRPV4					MIR873
HAVCR1		TRPV6					MIXL1
HAVCR2		TSC1					MKI67
HAX1		TSC2					MKLN1
HBA1		TSHR					MKNK1
HBA2		TSHZ1					MLF1
HCA1		TSPAN31					MLLT3
HCAR1		TSPAN7					MLPH
HCAR3		TSPAN8					MMADHC-DT
HCCAT5		TTC12					MMDK
HCCS		TTR					MMP10
HCG9		TUBA1A					MMP16
HCLS1		TUBB2B					MMP2
HCN1		TUSC3					MMP3
HCN2		TWIST1					MMP9
HCN4		TXN					MOCOS
HCRT		TYK2					MOK
HDAC2		UBA5					MOV10
HDAC4		UBE2A					MPDZ
HDAC5		UBE2K					MPLKIP
HDAC8		UBE3A					MPPE1
HDAC9		UBR1					MRGPRX1
HDGFL3		UCN					MRGPRX3
HDLBP		UFD1					MRGPRX4
HECW2		UPF3B					MRPL33
HEPACAM		UPK3B					MRPS33
HERC1		UROC1					MRTFB
HERC2		UROD					MS
HES1		USO1					MSANTD2
HESX1		USP11					MSC
HEY1		USP27X					MSH3
HFE		USP9X					MSN
HGF		UTP23					MSNP1
HHIP		VAMP2					MST1
HIF1A		VCX					MSX1
HINT1		VCX2					MSX2
HIP1		VCX3A					MT1A
HIP1R		VCX3B					MT1XP1
HIRA		VCY					MT3
HK1		VDR					MTCO2P12
HLA-A		VEGFA					MTERF4
HLA-B		VIPR2					MTF1
HLA-C		VLDLR					MTNR1B
HLA-DMA		VPS13A					MTRR
HLA-DMB		VPS13B					MUSK
HLA-DOA		VWA8					MVP
HLA-DPA1		WAC					MYD88
HLA-DPB1		WASF1					MYDGF
HLA-DRA		WASF2					MYH10
HLA-DRB1		WASF3					MYH6
HLA-DRB4		WDPCP					MYLPF
HLA-E		WDR81					MYO16
HLA-G		WT1					MYO1D
HLF		WT1-AS					MYO1H
HMGB1		WWOX					MYRF-AS1
HMGN1		XDH					MYT1L
HMGXB4		XIC					MZB1
HNF1B		XIST					NANOS1
HNF4A		XKR4					NANOS3
HNRNPU		YWHAG					NAPA
HOMER1		ZBBX					NAPB
HOTAIR		ZCCHC12					NAPG
HOXA1		ZCCHC4					NARS2
HOXB1		ZDHHC9					NAV3
HOXB8		ZEB2					NAXE
HOXD@		ZFPM2					NBEAL1
HOXD11		ZFPM2-AS1					NCAM2
HP		ZFYVE26					NCOR1
HPD		ZGPAT					NCOR2
HPGDS		ZMYM2					NCS1
HPN		ZMYND11					NDEL1
HPSE		ZNF292					NDRG4
HPT		ZNF385B					NDST3
HRAS		ZNF41					NDUFA5
HRH3		ZNF544					NDUFA6
HRH4		ZNF592					NDUFV3
HSP90AA1		ZNF615					NEAT1
HSP90AB1		ZNF630					NEDD4L
HSP90B1		ZNF674					NEFM
HSPA14		ZNF711					NEGR1
HSPA1A		ZNF804A					NEK4
HSPA1B		ZNF81					NEK7
HSPA1L		ZNRD1					NELL1
HSPA4							NEMF
HSPA5							NEO1
HSPA9							NES
HSPB1							NETO1
HSPB2							NEUROD1
HSPB3							NEUROG1
HSPB6							NF2
HSPBAP1							NFATC3
HSPD1							NFIA
HSPE1							NFIB
HSPG2							NFIC
HTC2							NFKB2
HTN1							NFYC
HTR1A							NHLRC1
HTR1B							NIPA1
HTR1D							NIPA2
HTR1E							NKX6-2
HTR1F							NLGN4Y-AS1
HTR2A							NMNAT2
HTR2C							NNMT
HTR3A							NOBOX
HTR3B							NOC2L
HTR3C							NOD2
HTR4							NOS2
HTR5A							NOS3
HTR6							NOTCH1
HTR7							NOTCH2
HTR7P1							NOTCH2NLA
HTT							NOTCH2NLB
HYDIN							NOTCH2NLC
IBGC1							NOTCH3
ICA1							NOTCH4
ICAM1							NPAS1
IDH1							NPAS2
IDH2							NPFF
IDH3A							NPIPB7
IDH3B							NPL
IDO1							NPPA
IDS							NPRL2
IER3IP1							NPRL3
IFNA1							NPTN
IFNA13							NPTX1
IFNG							NPTX2
IFNG-AS1							NPY1R
IFT27							NPY2R
IGF1							NPY5R
IGF1R							NQO2
IGF2							NR1D1
IGFALS							NR1H2
IGFBP2							NR1H4
IGFBP3							NR1I2
IGFBP5							NR2E1
IGHE							NR4A3
IGHG3							NRGN
IGKV2D-28							NRIP1
IGSF9B							NRN1
IL10							NRXN2
IL13							NSF
IL15							NSMCE3
IL16							NT5E
IL17A							NTNG1
IL17C							NTS
IL17D							NTSR1
IL17RA							NUMB
IL18							NUP98
IL18R1							OAS3
IL1A							OBP2A
IL1B							ODC1
IL1RAP							OGA
IL1RAPL1							OGG1
IL1RAPL2							OIP5-AS1
IL1RN							OLFML3
IL2							OMA1
IL21							OPN1MW
IL21R							OPN1MW2
IL22							OPN1MW3
IL23A							OPN5
IL23R							OPRD1
IL27							OPRK1
IL2RA							OPRL1
IL2RB							OR10A4
IL33							OTUD7A
IL37							OTX1
IL4							OTX2
IL5							OXT
IL6							P2RX1
IL6R							P2RX2
IL7							P2RX3
IL9							P2RX4
ILK							P2RX5
IMMP2L							P2RX6
IMPA1							P2RY1
IMPA2							P2RY12
IMPACT							P2RY2
INO80							P4HB
INPP1							PACC1
INS							PACS1
INSR							PACS2
INSRR							PAK2
INTS7							PAK5
INTU							PALB2
IPO8							PAM
IQCB1							PANDAR
IQCH							PANX1
IQCH-AS1							PANX2
IQCM							PARD3B
IQGAP3							PARP10
IQSEC2							PARP9
IRAK1BP1							PASK
IRF1							PAWR
IRF2BPL							PCDH10
IRS1							PCDH11X
IRS2							PCDH11Y
ISG20							PCDH15
ISL1							PCDH17
ISYNA1							PCDH7
ITGA4							PCDH9
ITGA5							PCDHA1
ITGA6							PCDHB4
ITGA9							PCMT1
ITGAM							PCP4
ITGAV							PCYT1A
ITGB3							PDE11A
ITGB4							PDE3B
ITGB5							PDE4B
ITIH1							PDE9A
ITIH3							PDGFB
ITIH4							PDGFRB
ITPR1							PDLIM4
ITPR3							PDP1
ITSN2							PDPK1
JADE2							PDXP
JAG1							PDYN
JAK2							PDZK1
JAKMIP1							PECAM1
JARID2							PEG10
JMJD1C							PENK
JRK							PER3
JUN							PERCC1
JUNB							PF4
JUND							PFKFB3
KALRN							PFKL
KANK1							PGAM1
KANK4							PGLYRP2
KANSL1							PGP
KAT5							PGPEP1
KAT8							PGR-AS1
KATNAL2							PHB
KCNA1							PHB2
KCNA2							PHETA1
KCNAB1							PHEX
KCNAB2							PHF21A
KCNB1							PHF7
KCNC1							PHGDH
KCND2							PHLDA1
KCND3							PHOX2A
KCNH1							PHOX2B
KCNH2							PIANP
KCNH5							PICK1
KCNH6							PIEZO1
KCNH7							PIGA
KCNIP3							PIGH
KCNJ1							PIGM
KCNJ10							PIGN
KCNJ11							PIGQ
KCNJ2							PIGT
KCNJ6							PIK3C2A
KCNK10							PIK3C3
KCNK2							PIK3R4
KCNK3							PIP4K2A
KCNK5							PIP4K2C
KCNK9							PITX1
KCNMA1							PITX2
KCNMB2							PKD2
KCNN3							PKD2L1
KCNQ1							PKMP1
KCNQ2							PKP2
KCNQ3							PKP4
KCNQ4							PLA2G10
KCNQ5							PLA2G12A
KCNT1							PLA2G1B
KCNT2							PLA2G2A
KCNV2							PLA2G4A
KCTD12							PLA2G4C
KCTD13							PLAC8
KCTD7							PLAT
KDM1A							PLAU
KDM3B							PLAUR
KDM4C							PLB1
KDM5A							PLCB1
KDM5B							PLCB4
KDM5C							PLCG1
KEAP1							PLCXD3
KHSRP							PLD5
KIAA0319							PLEKHG3
KIDINS220							PLEKHO1
KIF15							PLG
KIF1A							PLK3
KIF21B							PLN
KIF22							PLP1
KIF4A							PLPBP
KIF5A							PLXNA1
KIF5C							PLXNA2
KIR2DS1							PLXND1
KIR3DL1							PMEL
KIRREL3							PMPCA
KL							PNPLA3
KLF12							PNPO
KLF16							POGLUT2
KLF6							POLDIP2
KLF7							POLG2
KLHL1							POR
KLHL23							POTEKP
KLK15							POTEM
KLK3							POU2F1
KLK8							POU3F1
KLLN							POU3F2
KLRC2							POU6F2
KMO							PPARA
KMT2A							PPARD
KMT2C							PPARG
KMT2D							PPARGC1A
KMT2E							PPCDC
KMT5B							PPID
KNG1							PPIE
KRAS							PPIEL
KRIT1							PPL
KRT10							PPM1K
KRT5							PPP1CB
KRT7							PPP1R2C
KSR2							PPP1R9A
L1CAM							PPP2R2C
L2HGDH							PPP3CB
LAIR1							PPP3CC
LAMA1							PPR1
LAMA4-AS1							PRCP
LAMB1							PRDM16
LAMC2							PRDX2
LAMC3							PREP
LAMP3							PREX1
LARS2							PRF1
LASP1							PRICKLE1
LAT							PRICKLE2
LBX1							PRKAG2
LCN1							PRKAR1A
LDHA							PRKCA
LDHB							PRKCI
LEP							PRKCZ
LEPR							PRKG2
LEPROT							PRL
LETM1							PRLR
LGALS3							PRM3
LGALS7							PROK2
LGALS7B							PROKR2
LGI1							PROM1
LGI2							PROS1
LGI4							PRPF8
LGR6							PRR12
LGSN							PRR5-ARHGAP8
LHFPL3							PRRX2
LHFPL3-AS1							PRSS2
LHX1							PRSS35
LHX2							PRSS55
LHX5							PSD4
LIAS							PSEN1
LIFR							PSEN2
LIG4							PSIP1
LIMK1							PSMG1
LIN7B							PSS
LINC00243							PTCHD1-AS
LINC00271							PTCHD3
LINC00273							PTENP1
LINC00461							PTGES
LINC00558							PTGES3
LINC01121							PTGS1
LINC01358							PTGS2
LINC01470							PTHLH
LINC01592							PTK2B
LINC01643							PTLS
LINC01672							PTOV1
LINC01748							PTPA
LINC02033							PTPN23
LINC02109							PTPN4
LINC02210-CRHR1							PTPN5
LINC02384							PTPRA
LINC02605							PTPRT
LINC02694							PTPRZ1
LINC02822							PTS
LINC-PINT							PUM2
LINGO2							PVT1
LIPG							PXDN
LITAF							QARS1
LMAN2L							QPCT
LMLN							QRSL1
LMNA							RAB11FIP5
LMO7							RAB2A
LMOD2							RABGEF1
LMX1A							RACK1
LMX1B							RALBP1
LNPEP							RAN
LOC102723407							RANBP1
LOC102724334							RANBP9
LOC102724971							RANGAP1
LOC107987479							RAP1A
LOC110806262							RAPGEF2
LPA							RAPGEF4
LPAR2							RAPGEF5
LPAR3							RAPSN
LPL							RARB
LRFN2							RARRES2
LRFN4							RARS2
LRFN5							RASAL2
LRP1							RASGRF2
LRP2							RASIP1
LRP2BP							RASSF5
LRP8							RASSF7
LRPAP1							RBFA
LRRC4							RBFOX3
LRRC4C							RBKS
LRRC57							RBM3
LRRC7							RBMS3
LRRK2							RBPJ
LRRN3							RCBTB1
LRRTM1							RECK
LRRTM3							REEP3
LSG1							REG3A
LTA							RELA
LTBP3							REN
LTN1							REST
LYVE1							RET
LYZ							RETN
LZTR1							REV3L
MACROD1							RFESD
MACROD2							RFX4
MACROD2-AS1							RGS4
MACROH2A1							RGS6
MAD1L1							RGS9
MAFD1							RHCE
MAFD2							RHD
MAFD4							RHOBTB2
MAFD6							RHOT1
MAGED1							RHOT2
MAGEE1							RIC8A
MAGEL2							RIMS1
MAGI1							RIMS3
MAGI2							RIPK2
MALAT1							RIT2
MAN1B1							RLIM
MAOA							RMDN1
MAOB							RMDN2
MAP1LC3B							RMDN3
MAP2							RN7SL263P
MAP2K1							RNASE12
MAP6							RNASET2
MAPK1							RNF19A
MAPK10							RNF40
MAPK14							RNF41
MAPK3							RNF8
MAPK4							RNLS
MAPK7							RNR1
MAPK8							ROBO1
MAPK8IP2							ROBO2
MAPK8IP3							ROBO3
MAPT							ROBO4
MARCHF1							ROR1
MARCHF6							RORA
MARCKS							RORC
MARK1							ROS1
MARK2							RPH3AL
MARS1							RPL10
MAST1							RPL29
MAST4							RPN2
MATN4							RPP25
MAU2							RPRD2
MBD1							RPS10P2
MBD3							RPS19
MBD4							RPS27A
MBD5							RPS6
MBD6							RPS6KA2
MBL2							RPS6KA6
MBNL1							RRM2B
MBOAT7							RTCA
MBP							RTN3
MC2R							RTN4
MC5R							RTN4R
MCAT							RUNX2
MCC							RYR2
MCF2L							S100A1
MCHR1							S100A10
MCHR2							S100A11
MCPH1							S1PR1
MCTP1							SAA1
MCTS1							SAA2
MDD1							SAFB
MDGA1							SAMD12
MDK							SART3
MDM4							SAT1
ME2							SBF1
MECP2							SBNO1
MED1							SBNO2
MED12							SCAMP5
MED13L							SCARB2
MEF2A							SCN11A
MEF2C							SCN1B
MEFV							SCN2B
MEGF10							SCN4A
MEIS2							SCN5A
MEN1							SCN7A
MEST							SCN9A
MET							SCNN1D
METTL21C							SCZD10
MFAP1							SCZD12
MFGE8							SCZD13
MGAT1							SDC2
MGAT4A							SDC4
MIA							SDCCAG8
MIB1							SDHB
MICA							SDHC
MICAL1							SDK1
MICU1							SEC11A
MIF							SEC23B
MIF-AS1							SEC24D
MINDY2							SELE
MIP							SELENOW
MIR106B							SEM1
MIR1183							SEMA3A
MIR124-1							SEMA3B
MIR125A							SEMA3F
MIR1290							SEMA6A
MIR132							SEMA7A
MIR134							SEMG1
MIR137							SENP7
MIR137HG							SEPHS1
MIR140							SEPTIN11
MIR141							SEPTIN2
MIR144							SEPTIN5
MIR145							SERINC2
MIR146A							SERPINA3
MIR147B							SERPINA5
MIR149							SERPINB6
MIR155							SERPINE1
MIR155HG							SERPINF1
MIR15A							SERPINH1
MIR16-1							SESTD1
MIR181C							SET
MIR183							SETD1B
MIR184							SETD2
MIR187							SETDB1
MIR195							SEZ6
MIR196B							SEZ6L
MIR200C							SEZ6L2
MIR203A							SF3B1
MIR206							SFRP1
MIR21							SFSWAP
MIR211							SGCG
MIR212							SGK1
MIR223							SGSM3
MIR23A							SH2D1A
MIR2682							SH2D6
MIR27A							SH3BP4
MIR29C							SH3GL2
MIR30A							SH3TC2
MIR323A							SHC4
MIR338							SHMT1
MIR346							SHMT2
MIR34A							SHOX2
MIR34B							SIGLEC7
MIR34C							SIGMAR1
MIR378A							SIK1
MIR421							SIRT1
MIR451A							SIRT3
MIR484							SKAP2
MIR486-1							SKIL
MIR487A							SLA2
MIR497							SLAMF1
MIR499A							SLC12A1
MIR504							SLC12A2
MIR542							SLC12A5
MIR557							SLC14A2
MIR597							SLC16A7
MIR6126							SLC17A6
MIR656							SLC17A7
MIR708							SLC18A3
MIR873							SLC19A1
MIXL1							SLC1A6
MKI67							SLC20A2
MKLN1							SLC22A1
MKNK1							SLC22A15
MKRN3							SLC22A16
MLC1							SLC23A2
MLF1							SLC25A17
MLLT3							SLC25A21
MLPH							SLC25A22
MMADHC-DT							SLC25A26
MMDK							SLC25A4
MME							SLC25A6
MMP10							SLC26A1
MMP16							SLC27A3
MMP2							SLC27A4
MMP3							SLC27A5
MMP9							SLC28A1
MNT							SLC32A1
MOCOS							SLC33A1
MOG							SLC35F1
MOK							SLC35F4
MOV10							SLC35G1
MPDZ							SLC38A1
MPLKIP							SLC39A11
MPO							SLC39A3
MPP6							SLC3A2
MPPE1							SLC40A1
MRC1							SLC44A3
MRGPRX1							SLC44A3-AS1
MRGPRX3							SLC4A3
MRGPRX4							SLC52A1
MRPL33							SLC52A2
MRPS33							SLC5A2
MRTFB							SLC5A3
MS							SLC5A6
MSANTD2							SLC6A11
MSC							SLC6A12
MSH3							SLC6A13
MSMB							SLC7A11
MSN							SLC7A3
MSNP1							SLC7A5
MST1							SLC7A8
MSX1							SLC8A1
MSX2							SLC8A1-AS1
MT1A							SLC8A3
MT1XP1							SLC9A1
MT3							SLCO1A2
MTA2							SLCO2B1
MTCO2P12							SLCO6A1
MTERF4							SLF1
MTF1							SLF2
MTHFD1							SLIT1
MTHFR							SLITRK2
MTNR1A							SLU7
MTNR1B							SMG6
MTOR							SMIM4
MTR							SMIM8
MTRR							SNCB
MUCL3							SNCG
MUL1							SND1
MUSK							SNED1
MVP							SNRNP70
MXD1							SNTG2
MYD88							SNU13
MYDGF							SNX25
MYH10							SNX29
MYH6							SNX7
MYLPF							SOAT1
MYO16							SOCS1
MYO1D							SOCS5
MYO1H							SOD3
MYO5B							SORBS1
MYRF-AS1							SORCS1
MYT1L							SORL1
MZB1							SORT1
NAA15							SOSTDC1
NAGA							SOX2
NAGLU							SOX2-OT
NANOS1							SOX9
NANOS3							SP1
NANS							SP3
NAPA							SP4
NAPB							SP8
NAPG							SPACA9
NARS2							SPARCL1
NAT8L							SPCS1
NAV3							SPDEF
NAXE							SPEN
NBEA							SPG21
NBEAL1							SPHK2
NCAM1							SPINT1
NCAM2							SPR
NCAN							SPRY3
NCOA6							SPTLC1
NCOR1							SPX
NCOR2							SPZ1
NCS1							SRC
ND1							SRCIN1
ND4							SREBF2
ND5							SRF
ND6							SRPK2
NDE1							SRRM4
NDEL1							SRRT
NDN							SRSF3
NDP							SS18L1
NDRG4							SSBP2
NDST3							SSTR1
NDUFA13							SSTR5
NDUFA5							ST13
NDUFA6							ST3GAL1
NDUFS1							ST6GALNAC1
NDUFV1							ST8SIA2
NDUFV2							STAB1
NDUFV3							STAM
NEAT1							STAMBP
NECAP1							STAR
NEDD4							STARD9
NEDD4L							STAT1
NEFL							STAT5A
NEFM							STAT5B
NEGR1							STK39
NEK4							STK4
NEK7							STMN4
NELL1							STON1
NEMF							STON1-GTF2A1L
NEO1							STRADA
NES							STRN4
NETO1							STX16
NEUROD1							STX18
NEUROG1							STX1B
NEXMIF							STX2
NF1							STXBP6
NF2							SUCLA2
NFATC3							SUCO
NFE2L2							SUPT16H
NFIA							SV2A
NFIB							SV2B
NFIC							SV2C
NFIX							SVEP1
NFKB1							SYBU
NFKB2							SYCE1L
NFKBIL1							SYN2
NFYC							SYNE2
NGF							SYNGR1
NGFR							SYNPO
NHLRC1							SYNSTH
NHS							SYTL4
NIPA1							SYVN1
NIPA2							TAAR6
NIPBL							TAF15
NISCH							TAF1C
NKX2-1							TAFA3
NKX2-5							TAGLN
NKX6-2							TANC2
NLGN1							TAOK1
NLGN2							TAOK2
NLGN3							TAP1
NLGN4X							TARDBP
NLGN4Y							TARP
NLGN4Y-AS1							TARS2
NLRP3							TAS2R1
NMNAT2							TAS2R3
NNMT							TAS2R38
NOBOX							TAZ
NOC2L							TBC1D22A
NOD2							TBC1D9
NONO							TBCA
NOS1							TBCK
NOS1AP							TBL1X
NOS2							TBL1XR1
NOS3							TBX4
NOTCH1							TCF3
NOTCH2							TCF7L2
NOTCH2NLA							TCN2
NOTCH2NLB							TCOF1
NOTCH2NLC							TDO2
NOTCH3							TERF2IP
NOTCH4							TERT
NPAS1							TET1
NPAS2							TET2
NPAS3							TET3
NPAS4							TF
NPFF							TFB2M
NPIPB7							TFCP2
NPL							TFPI
NPPA							TG
NPRL2							TGFB1
NPRL3							TGM2
NPTN							THBS1
NPTX1							THOP1
NPTX2							THRIL
NPY							THSD7A
NPY1R							TIGAR
NPY2R							TIMELESS
NPY5R							TIMP4
NQO2							TIRAP
NR1D1							TK2
NR1H2							TLCD4
NR1H4							TLCD4-RWDD3
NR1I2							TLE4
NR2E1							TLE5
NR3C1							TLK1
NR3C2							TLL1
NR4A1							TLL2
NR4A2							TLR1
NR4A3							TLR2
NRAS							TLR3
NRCAM							TLR5
NRG1							TLR6
NRG3							TLR7
NRGN							TLR9
NRIP1							TM7SF2
NRN1							TMEM132B
NRP1							TMEM132C
NRP2							TMEM187
NRXN1							TMEM25
NRXN2							TMLHE
NRXN3							TMPRSS13
NSD1							TMPRSS5
NSF							TMSB10
NSMCE3							TMTC1
NSUN2							TMTC3
NT5C							TMX1
NT5C2							TNC
NT5E							TNFRSF13C
NTF3							TNFRSF17
NTF4							TNFRSF1A
NTM							TNFRSF1B
NTNG1							TNFSF10
NTNG2							TNFSF11
NTRK1							TNFSF12
NTRK2							TNFSF12-TNFSF13
NTS							TNFSF13B
NTSR1							TNFSF14
NUAK1							TNK2
NUFIP2							TNPO3
NUMB							TNRC6A
NUP98							TNRC6B
[truncated: 1,193 more rows]

## Sheet: Communities gene overlap Chart
	Number of genes in each disease community. The numbers inside the circles refer to the number of genes from each disease community gene list and the overlap between the different disease communities. The percentages shown refer to the proportion of the numbers of genes in each community by the total number of genes present in the three communities.
