# Supplementary material for: Disease similarity network analysis of Autism Spectrum Disorder and comorbid brain disorders
Source: Front Mol Neurosci. 2022 Aug 18;15:932305. doi: 10.3389/fnmol.2022.932305 (PMC9434349; doi:10.3389/fnmol.2022.932305)
Supplement: Supplementary file 3 [file Table_3.xlsx]

## Sheet: EnrichmentExclusiveC1
Supplementary File 3. Gene Ontology molecular function and Reactome pathways enrichment for community 1 exclusive genes
source	term_name	term_id	adjusted_p_value	negative_log10_of_adjusted_p_value	term_size	query_size	intersection_size	effective_domain_size	intersections
REAC	Signal Transduction	REAC:R-HSA-162582	1.952322338958632e-12	11.709448476385594	2514	1432	457	10760	ENSG00000165029,ENSG00000160179,ENSG00000163686,ENSG00000159842,ENSG00000107796,ENSG00000159251,ENSG00000184009,ENSG00000137845,ENSG00000151694,ENSG00000164742,ENSG00000138031,ENSG00000173175,ENSG00000155897,ENSG00000162104,ENSG00000141433,ENSG00000078549,ENSG00000148700,ENSG00000163485,ENSG00000171873,ENSG00000123908,ENSG00000144891,ENSG00000196139,ENSG00000105221,ENSG00000117020,ENSG00000165092…
REAC	Neuronal System	REAC:R-HSA-112316	1.313364190348852e-9	8.881614829182814	400	1432	105	10760	ENSG00000183044,ENSG00000087085,ENSG00000164742,ENSG00000138031,ENSG00000173175,ENSG00000155897,ENSG00000162104,ENSG00000034053,ENSG00000198216,ENSG00000007402,ENSG00000167535,ENSG00000182389,ENSG00000198668,ENSG00000145349,ENSG00000152495,ENSG00000110931,ENSG00000070748,ENSG00000138435,ENSG00000120903,ENSG00000118260,ENSG00000136279,ENSG00000198010,ENSG00000080845,ENSG00000136928,ENSG00000151834…
REAC	Signaling by GPCR	REAC:R-HSA-372790	4.572698771367125e-8	7.339827407025601	693	1432	152	10760	ENSG00000163686,ENSG00000159842,ENSG00000164742,ENSG00000138031,ENSG00000173175,ENSG00000155897,ENSG00000162104,ENSG00000141433,ENSG00000078549,ENSG00000163485,ENSG00000171873,ENSG00000144891,ENSG00000105221,ENSG00000117020,ENSG00000104728,ENSG00000074964,ENSG00000198844,ENSG00000163947,ENSG00000050327,ENSG00000141480,ENSG00000166148,ENSG00000198049,ENSG00000100739,ENSG00000168398,ENSG00000106804…
REAC	GPCR downstream signalling	REAC:R-HSA-388396	4.9114838125886025e-8	7.308787282975254	620	1432	139	10760	ENSG00000163686,ENSG00000159842,ENSG00000164742,ENSG00000138031,ENSG00000173175,ENSG00000155897,ENSG00000162104,ENSG00000141433,ENSG00000078549,ENSG00000163485,ENSG00000171873,ENSG00000144891,ENSG00000105221,ENSG00000117020,ENSG00000104728,ENSG00000074964,ENSG00000198844,ENSG00000163947,ENSG00000050327,ENSG00000141480,ENSG00000166148,ENSG00000198049,ENSG00000100739,ENSG00000168398,ENSG00000106804…
REAC	Signaling by Nuclear Receptors	REAC:R-HSA-9006931	3.805406658354931e-7	6.4195989262672075	291	1432	77	10760	ENSG00000165029,ENSG00000160179,ENSG00000123908,ENSG00000196139,ENSG00000105221,ENSG00000117020,ENSG00000165092,ENSG00000184254,ENSG00000130208,ENSG00000189058,ENSG00000109321,ENSG00000171791,ENSG00000198668,ENSG00000105974,ENSG00000105971,ENSG00000136807,ENSG00000110090,ENSG00000118260,ENSG00000107562,ENSG00000073737,ENSG00000146648,ENSG00000164687,ENSG00000125740,ENSG00000118689,ENSG00000165417…
REAC	Transmission across Chemical Synapses	REAC:R-HSA-112315	0.0000015029057201171926	5.823068262604784	259	1432	69	10760	ENSG00000183044,ENSG00000087085,ENSG00000164742,ENSG00000138031,ENSG00000173175,ENSG00000155897,ENSG00000162104,ENSG00000198216,ENSG00000007402,ENSG00000167535,ENSG00000182389,ENSG00000198668,ENSG00000145349,ENSG00000152495,ENSG00000110931,ENSG00000070748,ENSG00000138435,ENSG00000120903,ENSG00000118260,ENSG00000136928,ENSG00000151834,ENSG00000011677,ENSG00000186297,ENSG00000145863,ENSG00000182256…
REAC	Signaling by NOTCH	REAC:R-HSA-157118	0.0000015029057201171926	5.823068262604784	233	1432	64	10760	ENSG00000107796,ENSG00000137845,ENSG00000151694,ENSG00000123908,ENSG00000141480,ENSG00000118260,ENSG00000198719,ENSG00000187957,ENSG00000101412,ENSG00000146648,ENSG00000164434,ENSG00000037280,ENSG00000100453,ENSG00000164032,ENSG00000197903,ENSG00000234289,ENSG00000197837,ENSG00000158406,ENSG00000197061,ENSG00000197238,ENSG00000270276,ENSG00000270882,ENSG00000273542,ENSG00000274618,ENSG00000275126…
REAC	Interleukin-4 and Interleukin-13 signaling	REAC:R-HSA-6785807	0.000007263008294069677	5.138883459891113	110	1432	37	10760	ENSG00000161905,ENSG00000171791,ENSG00000102962,ENSG00000135218,ENSG00000118689,ENSG00000100644,ENSG00000080824,ENSG00000166598,ENSG00000090339,ENSG00000211891,ENSG00000169194,ENSG00000150782,ENSG00000110944,ENSG00000162594,ENSG00000113520,ENSG00000160712,ENSG00000169896,ENSG00000096968,ENSG00000171223,ENSG00000087245,ENSG00000149968,ENSG00000100985,ENSG00000007171,ENSG00000116329,ENSG00000143190…
REAC	ESR-mediated signaling	REAC:R-HSA-8939211	0.000007263008294069677	5.138883459891113	217	1432	59	10760	ENSG00000123908,ENSG00000105221,ENSG00000117020,ENSG00000109321,ENSG00000171791,ENSG00000198668,ENSG00000105974,ENSG00000105971,ENSG00000136807,ENSG00000118260,ENSG00000107562,ENSG00000146648,ENSG00000125740,ENSG00000118689,ENSG00000165417,ENSG00000164032,ENSG00000197903,ENSG00000234289,ENSG00000197837,ENSG00000158406,ENSG00000197061,ENSG00000197238,ENSG00000270276,ENSG00000270882,ENSG00000273542…
REAC	Signaling by Interleukins	REAC:R-HSA-449147	0.000024553970256369138	4.609878274578767	460	1432	101	10760	ENSG00000204305,ENSG00000161905,ENSG00000171791,ENSG00000137752,ENSG00000102962,ENSG00000121807,ENSG00000160791,ENSG00000135218,ENSG00000114737,ENSG00000242689,ENSG00000118260,ENSG00000167193,ENSG00000163739,ENSG00000139318,ENSG00000105246,ENSG00000118689,ENSG00000010810,ENSG00000033327,ENSG00000177885,ENSG00000135077,ENSG00000100644,ENSG00000189403,ENSG00000080824,ENSG00000166598,ENSG00000090339…
REAC	Circadian Clock	REAC:R-HSA-400253	0.00002596926458499564	4.585540348838181	67	1432	26	10760	ENSG00000029153,ENSG00000123095,ENSG00000110090,ENSG00000118260,ENSG00000105662,ENSG00000121671,ENSG00000141551,ENSG00000213923,ENSG00000005812,ENSG00000100644,ENSG00000125686,ENSG00000141027,ENSG00000170485,ENSG00000126368,ENSG00000180530,ENSG00000186951,ENSG00000109819,ENSG00000213639,ENSG00000069667,ENSG00000143947,ENSG00000106366,ENSG00000142178,ENSG00000096717,ENSG00000101849,ENSG00000177565…
REAC	Signaling by Receptor Tyrosine Kinases	REAC:R-HSA-9006934	0.000029952886680932897	4.523561316540525	487	1432	105	10760	ENSG00000184009,ENSG00000137845,ENSG00000151694,ENSG00000141433,ENSG00000078549,ENSG00000105221,ENSG00000117020,ENSG00000161203,ENSG00000109321,ENSG00000147416,ENSG00000250565,ENSG00000198668,ENSG00000105974,ENSG00000111642,ENSG00000092009,ENSG00000108821,ENSG00000187498,ENSG00000134871,ENSG00000188153,ENSG00000142156,ENSG00000092758,ENSG00000118260,ENSG00000167193,ENSG00000107562,ENSG00000165168…
REAC	Toll-like Receptor Cascades	REAC:R-HSA-168898	0.00005537087412256675	4.2567186203636185	154	1432	44	10760	ENSG00000204305,ENSG00000084674,ENSG00000101425,ENSG00000064012,ENSG00000170458,ENSG00000135218,ENSG00000118260,ENSG00000164733,ENSG00000139318,ENSG00000171560,ENSG00000105928,ENSG00000189403,ENSG00000166598,ENSG00000169896,ENSG00000177606,ENSG00000109339,ENSG00000112062,ENSG00000102882,ENSG00000166484,ENSG00000107643,ENSG00000068305,ENSG00000172936,ENSG00000077150,ENSG00000167207,ENSG00000078142…
REAC	Peptide ligand-binding receptors	REAC:R-HSA-375276	0.00005537087412256675	4.2567186203636185	195	1432	52	10760	ENSG00000144891,ENSG00000166148,ENSG00000198049,ENSG00000100739,ENSG00000168398,ENSG00000106804,ENSG00000187094,ENSG00000163394,ENSG00000102970,ENSG00000102962,ENSG00000108688,ENSG00000121807,ENSG00000160791,ENSG00000121797,ENSG00000168329,ENSG00000163739,ENSG00000107562,ENSG00000163735,ENSG00000180871,ENSG00000186810,ENSG00000121966,ENSG00000180210,ENSG00000164251,ENSG00000170775,ENSG00000134443…
REAC	Growth hormone receptor signaling	REAC:R-HSA-982772	0.00015327635708848523	3.814524829998109	23	1432	13	10760	ENSG00000151694,ENSG00000114737,ENSG00000112964,ENSG00000169047,ENSG00000185950,ENSG00000096968,ENSG00000102882,ENSG00000172179,ENSG00000113494,ENSG00000185338,ENSG00000115415,ENSG00000126561,ENSG00000173757
REAC	GPCR ligand binding	REAC:R-HSA-500792	0.00016248708583947692	3.78918115020219	459	1432	97	10760	ENSG00000141433,ENSG00000078549,ENSG00000163485,ENSG00000171873,ENSG00000144891,ENSG00000166148,ENSG00000198049,ENSG00000100739,ENSG00000168398,ENSG00000106804,ENSG00000187094,ENSG00000163394,ENSG00000102970,ENSG00000102962,ENSG00000108688,ENSG00000121807,ENSG00000160791,ENSG00000121797,ENSG00000168539,ENSG00000181072,ENSG00000133019,ENSG00000188822,ENSG00000147571,ENSG00000145708,ENSG00000168329…
REAC	G alpha (i) signalling events	REAC:R-HSA-418594	0.00016248708583947692	3.78918115020219	313	1432	72	10760	ENSG00000164742,ENSG00000138031,ENSG00000173175,ENSG00000155897,ENSG00000162104,ENSG00000163485,ENSG00000100739,ENSG00000168398,ENSG00000106804,ENSG00000198668,ENSG00000145349,ENSG00000152495,ENSG00000110931,ENSG00000121807,ENSG00000160791,ENSG00000181072,ENSG00000188822,ENSG00000118260,ENSG00000168329,ENSG00000163739,ENSG00000107562,ENSG00000163735,ENSG00000180871,ENSG00000186810,ENSG00000121966…
REAC	Class A/1 (Rhodopsin-like receptors)	REAC:R-HSA-373076	0.00023590150656711083	3.627269285516721	328	1432	74	10760	ENSG00000163485,ENSG00000171873,ENSG00000144891,ENSG00000166148,ENSG00000198049,ENSG00000100739,ENSG00000168398,ENSG00000106804,ENSG00000187094,ENSG00000163394,ENSG00000102970,ENSG00000102962,ENSG00000108688,ENSG00000121807,ENSG00000160791,ENSG00000121797,ENSG00000168539,ENSG00000181072,ENSG00000133019,ENSG00000188822,ENSG00000168329,ENSG00000163739,ENSG00000107562,ENSG00000163735,ENSG00000180871…
REAC	Signaling by NOTCH1	REAC:R-HSA-1980143	0.0002819193473758448	3.5498751186291324	72	1432	25	10760	ENSG00000137845,ENSG00000151694,ENSG00000141480,ENSG00000198719,ENSG00000187957,ENSG00000196591,ENSG00000108840,ENSG00000048052,ENSG00000114315,ENSG00000164683,ENSG00000100644,ENSG00000101384,ENSG00000101752,ENSG00000141027,ENSG00000196498,ENSG00000148400,ENSG00000133961,ENSG00000080815,ENSG00000143801,ENSG00000168214,ENSG00000143947,ENSG00000101849,ENSG00000177565,ENSG00000106829,ENSG00000150991
REAC	Transcriptional Regulation by MECP2	REAC:R-HSA-8986944	0.0002819193473758448	3.5498751186291324	59	1432	22	10760	ENSG00000123908,ENSG00000198668,ENSG00000145349,ENSG00000152495,ENSG00000118260,ENSG00000147571,ENSG00000198719,ENSG00000196591,ENSG00000105976,ENSG00000155363,ENSG00000141027,ENSG00000196498,ENSG00000082556,ENSG00000132170,ENSG00000088179,ENSG00000118515,ENSG00000181449,ENSG00000101849,ENSG00000177565,ENSG00000090905,ENSG00000100354,ENSG00000138741
REAC	Pre-NOTCH Transcription and Translation	REAC:R-HSA-1912408	0.0005221634001341004	3.282193572338528	93	1432	29	10760	ENSG00000123908,ENSG00000101412,ENSG00000164032,ENSG00000197903,ENSG00000234289,ENSG00000197837,ENSG00000158406,ENSG00000197061,ENSG00000197238,ENSG00000270276,ENSG00000270882,ENSG00000273542,ENSG00000274618,ENSG00000275126,ENSG00000276180,ENSG00000276966,ENSG00000277157,ENSG00000278637,ENSG00000278705,ENSG00000177606,ENSG00000155363,ENSG00000148400,ENSG00000134250,ENSG00000074181,ENSG00000204301…
REAC	G alpha (q) signalling events	REAC:R-HSA-416476	0.0005273574803863868	3.277894889290369	212	1432	52	10760	ENSG00000163686,ENSG00000171873,ENSG00000144891,ENSG00000166148,ENSG00000198049,ENSG00000100739,ENSG00000168398,ENSG00000187094,ENSG00000163394,ENSG00000168539,ENSG00000133019,ENSG00000118260,ENSG00000134780,ENSG00000136267,ENSG00000153933,ENSG00000146648,ENSG00000180210,ENSG00000164251,ENSG00000126266,ENSG00000115263,ENSG00000173612,ENSG00000173020,ENSG00000198873,ENSG00000134443,ENSG00000126010…
REAC	Neurotransmitter receptors and postsynaptic signal transmission	REAC:R-HSA-112314	0.0005298600890130706	3.275838791891919	196	1432	49	10760	ENSG00000164742,ENSG00000138031,ENSG00000173175,ENSG00000155897,ENSG00000162104,ENSG00000198668,ENSG00000145349,ENSG00000152495,ENSG00000110931,ENSG00000138435,ENSG00000120903,ENSG00000118260,ENSG00000136928,ENSG00000151834,ENSG00000011677,ENSG00000186297,ENSG00000145863,ENSG00000182256,ENSG00000268089,ENSG00000146276,ENSG00000111886,ENSG00000101958,ENSG00000145451,ENSG00000109738,ENSG00000141404…
REAC	Nervous system development	REAC:R-HSA-9675108	0.0005747820508471894	3.2404968023675487	574	1432	113	10760	ENSG00000184009,ENSG00000137845,ENSG00000164199,ENSG00000029534,ENSG00000145362,ENSG00000161203,ENSG00000163466,ENSG00000081248,ENSG00000167535,ENSG00000182389,ENSG00000131236,ENSG00000112186,ENSG00000184144,ENSG00000108797,ENSG00000187498,ENSG00000134871,ENSG00000188153,ENSG00000142156,ENSG00000092758,ENSG00000118260,ENSG00000072832,ENSG00000204435,ENSG00000107562,ENSG00000121966,ENSG00000173406…
REAC	PKMTs methylate histone lysines	REAC:R-HSA-3214841	0.000595075455213583	3.2254279624979922	71	1432	24	10760	ENSG00000171681,ENSG00000204371,ENSG00000106462,ENSG00000197837,ENSG00000158406,ENSG00000197061,ENSG00000197238,ENSG00000270276,ENSG00000270882,ENSG00000273542,ENSG00000274618,ENSG00000275126,ENSG00000276180,ENSG00000276966,ENSG00000277157,ENSG00000278637,ENSG00000278705,ENSG00000055609,ENSG00000077150,ENSG00000142611,ENSG00000173039,ENSG00000139718,ENSG00000181555,ENSG00000143379
REAC	MyD88:MAL(TIRAP) cascade initiated on plasma membrane	REAC:R-HSA-166058	0.0006710480382709372	3.173246388908176	100	1432	30	10760	ENSG00000204305,ENSG00000170458,ENSG00000135218,ENSG00000118260,ENSG00000139318,ENSG00000171560,ENSG00000189403,ENSG00000177606,ENSG00000109339,ENSG00000112062,ENSG00000102882,ENSG00000166484,ENSG00000107643,ENSG00000068305,ENSG00000172936,ENSG00000077150,ENSG00000167207,ENSG00000173039,ENSG00000104312,ENSG00000143947,ENSG00000071242,ENSG00000160678,ENSG00000173432,ENSG00000185338,ENSG00000150455…
REAC	Toll Like Receptor TLR6:TLR2 Cascade	REAC:R-HSA-168188	0.0006710480382709372	3.173246388908176	100	1432	30	10760	ENSG00000204305,ENSG00000170458,ENSG00000135218,ENSG00000118260,ENSG00000139318,ENSG00000171560,ENSG00000189403,ENSG00000177606,ENSG00000109339,ENSG00000112062,ENSG00000102882,ENSG00000166484,ENSG00000107643,ENSG00000068305,ENSG00000172936,ENSG00000077150,ENSG00000167207,ENSG00000173039,ENSG00000104312,ENSG00000143947,ENSG00000071242,ENSG00000160678,ENSG00000173432,ENSG00000185338,ENSG00000150455…
REAC	MyD88 deficiency (TLR2/4)	REAC:R-HSA-5602498	0.0009104550239627186	3.0407415032762635	17	1432	10	10760	ENSG00000170458,ENSG00000135218,ENSG00000171560,ENSG00000189403,ENSG00000172936,ENSG00000160678,ENSG00000150455,ENSG00000174125,ENSG00000137462,ENSG00000174130
REAC	Diseases associated with the TLR signaling cascade	REAC:R-HSA-5602358	0.0009355132035580684	3.028950078616195	31	1432	14	10760	ENSG00000170458,ENSG00000135218,ENSG00000171560,ENSG00000189403,ENSG00000172936,ENSG00000077150,ENSG00000173039,ENSG00000160678,ENSG00000150455,ENSG00000174125,ENSG00000137462,ENSG00000164342,ENSG00000187554,ENSG00000174130
REAC	Diseases of Immune System	REAC:R-HSA-5260271	0.0009355132035580684	3.028950078616195	31	1432	14	10760	ENSG00000170458,ENSG00000135218,ENSG00000171560,ENSG00000189403,ENSG00000172936,ENSG00000077150,ENSG00000173039,ENSG00000160678,ENSG00000150455,ENSG00000174125,ENSG00000137462,ENSG00000164342,ENSG00000187554,ENSG00000174130
REAC	Metabolism of vitamins and cofactors	REAC:R-HSA-196854	0.0010095213953710195	2.9958844723685765	186	1432	46	10760	ENSG00000103222,ENSG00000196139,ENSG00000118137,ENSG00000084674,ENSG00000197580,ENSG00000109743,ENSG00000169814,ENSG00000198668,ENSG00000134812,ENSG00000107611,ENSG00000228716,ENSG00000160688,ENSG00000165457,ENSG00000080824,ENSG00000138413,ENSG00000175445,ENSG00000123384,ENSG00000157193,ENSG00000075643,ENSG00000124275,ENSG00000163382,ENSG00000157064,ENSG00000166741,ENSG00000164867,ENSG00000135318…
REAC	Toll Like Receptor 2 (TLR2) Cascade	REAC:R-HSA-181438	0.0010139816238085668	2.9939699155656547	103	1432	30	10760	ENSG00000204305,ENSG00000170458,ENSG00000135218,ENSG00000118260,ENSG00000139318,ENSG00000171560,ENSG00000189403,ENSG00000177606,ENSG00000109339,ENSG00000112062,ENSG00000102882,ENSG00000166484,ENSG00000107643,ENSG00000068305,ENSG00000172936,ENSG00000077150,ENSG00000167207,ENSG00000173039,ENSG00000104312,ENSG00000143947,ENSG00000071242,ENSG00000160678,ENSG00000173432,ENSG00000185338,ENSG00000150455…
REAC	Cytokine Signaling in Immune system	REAC:R-HSA-1280215	0.0010139816238085668	2.9939699155656547	705	1432	132	10760	ENSG00000151694,ENSG00000204305,ENSG00000105221,ENSG00000117020,ENSG00000161905,ENSG00000171791,ENSG00000145349,ENSG00000137752,ENSG00000102962,ENSG00000121807,ENSG00000160791,ENSG00000135218,ENSG00000102245,ENSG00000114737,ENSG00000242689,ENSG00000118260,ENSG00000167193,ENSG00000163739,ENSG00000139318,ENSG00000105246,ENSG00000120738,ENSG00000118689,ENSG00000010810,ENSG00000033327,ENSG00000112964…
REAC	Toll Like Receptor TLR1:TLR2 Cascade	REAC:R-HSA-168179	0.0010139816238085668	2.9939699155656547	103	1432	30	10760	ENSG00000204305,ENSG00000170458,ENSG00000135218,ENSG00000118260,ENSG00000139318,ENSG00000171560,ENSG00000189403,ENSG00000177606,ENSG00000109339,ENSG00000112062,ENSG00000102882,ENSG00000166484,ENSG00000107643,ENSG00000068305,ENSG00000172936,ENSG00000077150,ENSG00000167207,ENSG00000173039,ENSG00000104312,ENSG00000143947,ENSG00000071242,ENSG00000160678,ENSG00000173432,ENSG00000185338,ENSG00000150455…
REAC	Signaling by NOTCH1 HD+PEST Domain Mutants in Cancer	REAC:R-HSA-2894858	0.0010733140162740703	2.9692731992049533	57	1432	20	10760	ENSG00000137845,ENSG00000151694,ENSG00000198719,ENSG00000196591,ENSG00000108840,ENSG00000048052,ENSG00000114315,ENSG00000164683,ENSG00000101384,ENSG00000101752,ENSG00000141027,ENSG00000196498,ENSG00000148400,ENSG00000080815,ENSG00000143801,ENSG00000168214,ENSG00000143947,ENSG00000101849,ENSG00000177565,ENSG00000150991
REAC	Signaling by NOTCH1 PEST Domain Mutants in Cancer	REAC:R-HSA-2644602	0.0010733140162740703	2.9692731992049533	57	1432	20	10760	ENSG00000137845,ENSG00000151694,ENSG00000198719,ENSG00000196591,ENSG00000108840,ENSG00000048052,ENSG00000114315,ENSG00000164683,ENSG00000101384,ENSG00000101752,ENSG00000141027,ENSG00000196498,ENSG00000148400,ENSG00000080815,ENSG00000143801,ENSG00000168214,ENSG00000143947,ENSG00000101849,ENSG00000177565,ENSG00000150991
REAC	Platelet calcium homeostasis	REAC:R-HSA-418360	0.0010733140162740703	2.9692731992049533	28	1432	13	10760	ENSG00000157087,ENSG00000198668,ENSG00000108405,ENSG00000187848,ENSG00000109991,ENSG00000135124,ENSG00000083454,ENSG00000099957,ENSG00000183023,ENSG00000100678,ENSG00000138741,ENSG00000137672,ENSG00000069018
REAC	L1CAM interactions	REAC:R-HSA-373760	0.0010733140162740703	2.9692731992049533	119	1432	33	10760	ENSG00000184009,ENSG00000029534,ENSG00000145362,ENSG00000161203,ENSG00000184144,ENSG00000108797,ENSG00000204435,ENSG00000092964,ENSG00000146648,ENSG00000172020,ENSG00000161638,ENSG00000144668,ENSG00000138448,ENSG00000259207,ENSG00000090889,ENSG00000091136,ENSG00000102882,ENSG00000147065,ENSG00000133961,ENSG00000010017,ENSG00000071242,ENSG00000072133,ENSG00000168356,ENSG00000105711,ENSG00000149575…
REAC	Signaling by NOTCH1 in Cancer	REAC:R-HSA-2644603	0.0010733140162740703	2.9692731992049533	57	1432	20	10760	ENSG00000137845,ENSG00000151694,ENSG00000198719,ENSG00000196591,ENSG00000108840,ENSG00000048052,ENSG00000114315,ENSG00000164683,ENSG00000101384,ENSG00000101752,ENSG00000141027,ENSG00000196498,ENSG00000148400,ENSG00000080815,ENSG00000143801,ENSG00000168214,ENSG00000143947,ENSG00000101849,ENSG00000177565,ENSG00000150991
REAC	Constitutive Signaling by NOTCH1 HD+PEST Domain Mutants	REAC:R-HSA-2894862	0.0010733140162740703	2.9692731992049533	57	1432	20	10760	ENSG00000137845,ENSG00000151694,ENSG00000198719,ENSG00000196591,ENSG00000108840,ENSG00000048052,ENSG00000114315,ENSG00000164683,ENSG00000101384,ENSG00000101752,ENSG00000141027,ENSG00000196498,ENSG00000148400,ENSG00000080815,ENSG00000143801,ENSG00000168214,ENSG00000143947,ENSG00000101849,ENSG00000177565,ENSG00000150991
REAC	Constitutive Signaling by NOTCH1 PEST Domain Mutants	REAC:R-HSA-2644606	0.0010733140162740703	2.9692731992049533	57	1432	20	10760	ENSG00000137845,ENSG00000151694,ENSG00000198719,ENSG00000196591,ENSG00000108840,ENSG00000048052,ENSG00000114315,ENSG00000164683,ENSG00000101384,ENSG00000101752,ENSG00000141027,ENSG00000196498,ENSG00000148400,ENSG00000080815,ENSG00000143801,ENSG00000168214,ENSG00000143947,ENSG00000101849,ENSG00000177565,ENSG00000150991
REAC	Signaling by NOTCH3	REAC:R-HSA-9012852	0.0010733140162740703	2.9692731992049533	48	1432	18	10760	ENSG00000137845,ENSG00000198719,ENSG00000146648,ENSG00000164434,ENSG00000114315,ENSG00000164683,ENSG00000101384,ENSG00000101752,ENSG00000148400,ENSG00000074181,ENSG00000004399,ENSG00000080815,ENSG00000143801,ENSG00000168214,ENSG00000143947,ENSG00000115415,ENSG00000150991,ENSG00000113645
REAC	Amyloid fiber formation	REAC:R-HSA-977225	0.0011734482082927985	2.930536073810608	110	1432	31	10760	ENSG00000137845,ENSG00000132703,ENSG00000118137,ENSG00000186318,ENSG00000104327,ENSG00000171560,ENSG00000164032,ENSG00000197903,ENSG00000234289,ENSG00000197837,ENSG00000158406,ENSG00000197061,ENSG00000197238,ENSG00000270276,ENSG00000270882,ENSG00000273542,ENSG00000274618,ENSG00000275126,ENSG00000276180,ENSG00000276966,ENSG00000277157,ENSG00000278637,ENSG00000278705,ENSG00000090382,ENSG00000175206…
REAC	IRAK4 deficiency (TLR2/4)	REAC:R-HSA-5603041	0.0011734482082927985	2.930536073810608	18	1432	10	10760	ENSG00000170458,ENSG00000135218,ENSG00000171560,ENSG00000189403,ENSG00000172936,ENSG00000160678,ENSG00000150455,ENSG00000174125,ENSG00000137462,ENSG00000174130
REAC	Activation of BAD and translocation to mitochondria	REAC:R-HSA-111447	0.0012611470939007672	2.8992342565325195	15	1432	9	10760	ENSG00000105221,ENSG00000117020,ENSG00000002330,ENSG00000171791,ENSG00000015475,ENSG00000120910,ENSG00000108953,ENSG00000128245,ENSG00000164924
REAC	Axon guidance	REAC:R-HSA-422475	0.0013651779115691578	2.864810747174262	549	1432	106	10760	ENSG00000184009,ENSG00000137845,ENSG00000029534,ENSG00000145362,ENSG00000161203,ENSG00000163466,ENSG00000081248,ENSG00000167535,ENSG00000182389,ENSG00000131236,ENSG00000112186,ENSG00000184144,ENSG00000108797,ENSG00000187498,ENSG00000134871,ENSG00000188153,ENSG00000142156,ENSG00000092758,ENSG00000118260,ENSG00000072832,ENSG00000204435,ENSG00000107562,ENSG00000121966,ENSG00000173406,ENSG00000101134…
REAC	Estrogen-dependent gene expression	REAC:R-HSA-9018519	0.0014073115191737145	2.8516097575167887	148	1432	38	10760	ENSG00000123908,ENSG00000171791,ENSG00000136807,ENSG00000107562,ENSG00000125740,ENSG00000165417,ENSG00000164032,ENSG00000197903,ENSG00000234289,ENSG00000197837,ENSG00000158406,ENSG00000197061,ENSG00000197238,ENSG00000270276,ENSG00000270882,ENSG00000273542,ENSG00000274618,ENSG00000275126,ENSG00000276180,ENSG00000276966,ENSG00000277157,ENSG00000278637,ENSG00000278705,ENSG00000080824,ENSG00000096384…
REAC	Signaling by NOTCH2	REAC:R-HSA-1980145	0.0014073115191737145	2.8516097575167887	33	1432	14	10760	ENSG00000137845,ENSG00000118260,ENSG00000198719,ENSG00000100453,ENSG00000114315,ENSG00000101384,ENSG00000110492,ENSG00000101752,ENSG00000134250,ENSG00000080815,ENSG00000143801,ENSG00000168214,ENSG00000143947,ENSG00000150991
REAC	Intrinsic Pathway for Apoptosis	REAC:R-HSA-109606	0.0014073115191737145	2.8516097575167887	54	1432	19	10760	ENSG00000105221,ENSG00000117020,ENSG00000002330,ENSG00000171791,ENSG00000015475,ENSG00000165806,ENSG00000064012,ENSG00000132906,ENSG00000184047,ENSG00000101412,ENSG00000105928,ENSG00000100453,ENSG00000102882,ENSG00000107643,ENSG00000120910,ENSG00000078900,ENSG00000108953,ENSG00000128245,ENSG00000164924
REAC	SARS-CoV Infections	REAC:R-HSA-9679506	0.0017085275646005636	2.7673780101005994	144	1432	37	10760	ENSG00000130234,ENSG00000161203,ENSG00000054267,ENSG00000105409,ENSG00000069849,ENSG00000126581,ENSG00000141867,ENSG00000111642,ENSG00000088832,ENSG00000105723,ENSG00000196591,ENSG00000080824,ENSG00000096384,ENSG00000160712,ENSG00000115232,ENSG00000096968,ENSG00000004487,ENSG00000140941,ENSG00000071655,ENSG00000131446,ENSG00000071073,ENSG00000178685,ENSG00000138496,ENSG00000135365,ENSG00000078142…
REAC	Recognition and association of DNA glycosylase with site containing an affected purine	REAC:R-HSA-110330	0.0017335204213657128	2.7610710378644043	55	1432	19	10760	ENSG00000164032,ENSG00000197903,ENSG00000234289,ENSG00000197837,ENSG00000158406,ENSG00000197061,ENSG00000197238,ENSG00000270276,ENSG00000270882,ENSG00000273542,ENSG00000274618,ENSG00000275126,ENSG00000276180,ENSG00000276966,ENSG00000277157,ENSG00000278637,ENSG00000278705,ENSG00000114026,ENSG00000166848
REAC	Cleavage of the damaged purine	REAC:R-HSA-110331	0.0017335204213657128	2.7610710378644043	55	1432	19	10760	ENSG00000164032,ENSG00000197903,ENSG00000234289,ENSG00000197837,ENSG00000158406,ENSG00000197061,ENSG00000197238,ENSG00000270276,ENSG00000270882,ENSG00000273542,ENSG00000274618,ENSG00000275126,ENSG00000276180,ENSG00000276966,ENSG00000277157,ENSG00000278637,ENSG00000278705,ENSG00000114026,ENSG00000166848
REAC	Depurination	REAC:R-HSA-73927	0.0017335204213657128	2.7610710378644043	55	1432	19	10760	ENSG00000164032,ENSG00000197903,ENSG00000234289,ENSG00000197837,ENSG00000158406,ENSG00000197061,ENSG00000197238,ENSG00000270276,ENSG00000270882,ENSG00000273542,ENSG00000274618,ENSG00000275126,ENSG00000276180,ENSG00000276966,ENSG00000277157,ENSG00000278637,ENSG00000278705,ENSG00000114026,ENSG00000166848
REAC	Nonhomologous End-Joining (NHEJ)	REAC:R-HSA-5693571	0.0017865557034107296	2.747983438287872	69	1432	22	10760	ENSG00000158019,ENSG00000012048,ENSG00000197903,ENSG00000234289,ENSG00000197837,ENSG00000158406,ENSG00000197061,ENSG00000197238,ENSG00000270276,ENSG00000270882,ENSG00000273542,ENSG00000274618,ENSG00000275126,ENSG00000276180,ENSG00000276966,ENSG00000277157,ENSG00000278637,ENSG00000278705,ENSG00000172977,ENSG00000112130,ENSG00000152422,ENSG00000196419
REAC	Regulation of MECP2 expression and activity	REAC:R-HSA-9022692	0.0017865557034107296	2.747983438287872	30	1432	13	10760	ENSG00000123908,ENSG00000198668,ENSG00000145349,ENSG00000152495,ENSG00000118260,ENSG00000196591,ENSG00000155363,ENSG00000141027,ENSG00000196498,ENSG00000101849,ENSG00000177565,ENSG00000090905,ENSG00000100354
REAC	Recognition and association of DNA glycosylase with site containing an affected pyrimidine	REAC:R-HSA-110328	0.00181176456998383	2.741898237453793	60	1432	20	10760	ENSG00000164032,ENSG00000197903,ENSG00000234289,ENSG00000197837,ENSG00000158406,ENSG00000197061,ENSG00000197238,ENSG00000270276,ENSG00000270882,ENSG00000273542,ENSG00000274618,ENSG00000275126,ENSG00000276180,ENSG00000276966,ENSG00000277157,ENSG00000278637,ENSG00000278705,ENSG00000129071,ENSG00000114026,ENSG00000166848
REAC	Cleavage of the damaged pyrimidine	REAC:R-HSA-110329	0.00181176456998383	2.741898237453793	60	1432	20	10760	ENSG00000164032,ENSG00000197903,ENSG00000234289,ENSG00000197837,ENSG00000158406,ENSG00000197061,ENSG00000197238,ENSG00000270276,ENSG00000270882,ENSG00000273542,ENSG00000274618,ENSG00000275126,ENSG00000276180,ENSG00000276966,ENSG00000277157,ENSG00000278637,ENSG00000278705,ENSG00000129071,ENSG00000114026,ENSG00000166848
REAC	Depyrimidination	REAC:R-HSA-73928	0.00181176456998383	2.741898237453793	60	1432	20	10760	ENSG00000164032,ENSG00000197903,ENSG00000234289,ENSG00000197837,ENSG00000158406,ENSG00000197061,ENSG00000197238,ENSG00000270276,ENSG00000270882,ENSG00000273542,ENSG00000274618,ENSG00000275126,ENSG00000276180,ENSG00000276966,ENSG00000277157,ENSG00000278637,ENSG00000278705,ENSG00000129071,ENSG00000114026,ENSG00000166848
REAC	Tetrahydrobiopterin (BH4) synthesis, recycling, salvage and regulation	REAC:R-HSA-1474151	0.0019072718144435572	2.7195874091559973	10	1432	7	10760	ENSG00000198668,ENSG00000228716,ENSG00000080824,ENSG00000164867,ENSG00000138669,ENSG00000150787,ENSG00000116096
REAC	Elevation of cytosolic Ca2+ levels	REAC:R-HSA-139853	0.0019072718144435572	2.7195874091559973	16	1432	9	10760	ENSG00000108405,ENSG00000187848,ENSG00000109991,ENSG00000135124,ENSG00000083454,ENSG00000099957,ENSG00000138741,ENSG00000137672,ENSG00000069018
REAC	Disease	REAC:R-HSA-1643685	0.002120158439088316	2.673631683103957	1639	1432	268	10760	ENSG00000165029,ENSG00000167972,ENSG00000115657,ENSG00000023839,ENSG00000130234,ENSG00000184009,ENSG00000137845,ENSG00000151694,ENSG00000145536,ENSG00000164742,ENSG00000138031,ENSG00000173175,ENSG00000155897,ENSG00000162104,ENSG00000141433,ENSG00000078549,ENSG00000105221,ENSG00000117020,ENSG00000088035,ENSG00000086848,ENSG00000161203,ENSG00000118137,ENSG00000109321,ENSG00000054267,ENSG00000163466…
REAC	Packaging Of Telomere Ends	REAC:R-HSA-171306	0.0022003362763414213	2.6575109410873083	52	1432	18	10760	ENSG00000164032,ENSG00000197903,ENSG00000234289,ENSG00000197837,ENSG00000158406,ENSG00000197061,ENSG00000197238,ENSG00000270276,ENSG00000270882,ENSG00000273542,ENSG00000274618,ENSG00000275126,ENSG00000276180,ENSG00000276966,ENSG00000277157,ENSG00000278637,ENSG00000278705,ENSG00000166848
REAC	Platelet homeostasis	REAC:R-HSA-418346	0.0022003362763414213	2.6575109410873083	85	1432	25	10760	ENSG00000084674,ENSG00000157087,ENSG00000198668,ENSG00000152402,ENSG00000197584,ENSG00000157193,ENSG00000112062,ENSG00000007171,ENSG00000164867,ENSG00000108405,ENSG00000187848,ENSG00000109991,ENSG00000135124,ENSG00000083454,ENSG00000099957,ENSG00000128655,ENSG00000160191,ENSG00000261371,ENSG00000116711,ENSG00000138669,ENSG00000183023,ENSG00000100678,ENSG00000138741,ENSG00000137672,ENSG00000069018
REAC	Base-Excision Repair, AP Site Formation	REAC:R-HSA-73929	0.0022003362763414213	2.6575109410873083	61	1432	20	10760	ENSG00000164032,ENSG00000197903,ENSG00000234289,ENSG00000197837,ENSG00000158406,ENSG00000197061,ENSG00000197238,ENSG00000270276,ENSG00000270882,ENSG00000273542,ENSG00000274618,ENSG00000275126,ENSG00000276180,ENSG00000276966,ENSG00000277157,ENSG00000278637,ENSG00000278705,ENSG00000129071,ENSG00000114026,ENSG00000166848
REAC	Activated NOTCH1 Transmits Signal to the Nucleus	REAC:R-HSA-2122948	0.0022637729075264674	2.6451671419514344	31	1432	13	10760	ENSG00000137845,ENSG00000151694,ENSG00000141480,ENSG00000198719,ENSG00000187957,ENSG00000101384,ENSG00000101752,ENSG00000148400,ENSG00000133961,ENSG00000080815,ENSG00000143801,ENSG00000143947,ENSG00000150991
REAC	Toll Like Receptor 4 (TLR4) Cascade	REAC:R-HSA-166016	0.0024620034317963746	2.6087113460394753	132	1432	34	10760	ENSG00000204305,ENSG00000101425,ENSG00000064012,ENSG00000170458,ENSG00000135218,ENSG00000118260,ENSG00000139318,ENSG00000171560,ENSG00000189403,ENSG00000169896,ENSG00000177606,ENSG00000109339,ENSG00000112062,ENSG00000102882,ENSG00000166484,ENSG00000107643,ENSG00000068305,ENSG00000172936,ENSG00000077150,ENSG00000167207,ENSG00000088179,ENSG00000173039,ENSG00000104312,ENSG00000143947,ENSG00000071242…
REAC	Diseases of programmed cell death	REAC:R-HSA-9645723	0.0025486299290412026	2.593693221197394	101	1432	28	10760	ENSG00000014216,ENSG00000064012,ENSG00000153113,ENSG00000101224,ENSG00000130816,ENSG00000106462,ENSG00000118689,ENSG00000105928,ENSG00000164032,ENSG00000197903,ENSG00000234289,ENSG00000197837,ENSG00000158406,ENSG00000197061,ENSG00000197238,ENSG00000270276,ENSG00000270882,ENSG00000273542,ENSG00000274618,ENSG00000275126,ENSG00000276180,ENSG00000276966,ENSG00000277157,ENSG00000278637,ENSG00000278705…
REAC	Transcriptional activation of mitochondrial biogenesis	REAC:R-HSA-2151201	0.0027365382057460844	2.5627984841453118	53	1432	18	10760	ENSG00000023330,ENSG00000198668,ENSG00000152495,ENSG00000118260,ENSG00000105662,ENSG00000154727,ENSG00000182890,ENSG00000125686,ENSG00000141027,ENSG00000126368,ENSG00000256525,ENSG00000186951,ENSG00000109819,ENSG00000142082,ENSG00000101849,ENSG00000177565,ENSG00000162851,ENSG00000107815
REAC	Recruitment and ATM-mediated phosphorylation of repair and signaling proteins at DNA double strand breaks	REAC:R-HSA-5693565	0.0030005557195127955	2.5227983040912663	77	1432	23	10760	ENSG00000158019,ENSG00000012048,ENSG00000197903,ENSG00000234289,ENSG00000197837,ENSG00000158406,ENSG00000197061,ENSG00000197238,ENSG00000270276,ENSG00000270882,ENSG00000273542,ENSG00000274618,ENSG00000275126,ENSG00000276180,ENSG00000276966,ENSG00000277157,ENSG00000278637,ENSG00000278705,ENSG00000172977,ENSG00000107643,ENSG00000112130,ENSG00000143947,ENSG00000150991
REAC	NR1H3 & NR1H2 regulate gene expression linked to cholesterol transport and efflux	REAC:R-HSA-9029569	0.0030005557195127955	2.5227983040912663	36	1432	14	10760	ENSG00000165029,ENSG00000160179,ENSG00000123908,ENSG00000130208,ENSG00000189058,ENSG00000004487,ENSG00000155363,ENSG00000141027,ENSG00000196498,ENSG00000131408,ENSG00000101849,ENSG00000177565,ENSG00000090905,ENSG00000100354
REAC	Notch-HLH transcription pathway	REAC:R-HSA-350054	0.003037184365723846	2.517528844372067	28	1432	12	10760	ENSG00000196591,ENSG00000108840,ENSG00000048052,ENSG00000141027,ENSG00000196498,ENSG00000148400,ENSG00000134250,ENSG00000074181,ENSG00000204301,ENSG00000168214,ENSG00000101849,ENSG00000177565
REAC	NR1H2 and NR1H3-mediated signaling	REAC:R-HSA-9024446	0.0033718687329290288	2.472129340830877	45	1432	16	10760	ENSG00000165029,ENSG00000160179,ENSG00000123908,ENSG00000130208,ENSG00000189058,ENSG00000004487,ENSG00000155363,ENSG00000141027,ENSG00000196498,ENSG00000131408,ENSG00000180530,ENSG00000101849,ENSG00000177565,ENSG00000090905,ENSG00000100354,ENSG00000288702
REAC	Extra-nuclear estrogen signaling	REAC:R-HSA-9009391	0.003453813899299731	2.461701067082582	73	1432	22	10760	ENSG00000105221,ENSG00000117020,ENSG00000109321,ENSG00000171791,ENSG00000198668,ENSG00000105974,ENSG00000105971,ENSG00000118260,ENSG00000146648,ENSG00000118689,ENSG00000080824,ENSG00000106211,ENSG00000102882,ENSG00000087245,ENSG00000149968,ENSG00000100985,ENSG00000164867,ENSG00000140992,ENSG00000067606,ENSG00000197122,ENSG00000112658,ENSG00000082898
REAC	DNA Double Strand Break Response	REAC:R-HSA-5693606	0.0034923057235202544	2.456887744283189	78	1432	23	10760	ENSG00000158019,ENSG00000012048,ENSG00000197903,ENSG00000234289,ENSG00000197837,ENSG00000158406,ENSG00000197061,ENSG00000197238,ENSG00000270276,ENSG00000270882,ENSG00000273542,ENSG00000274618,ENSG00000275126,ENSG00000276180,ENSG00000276966,ENSG00000277157,ENSG00000278637,ENSG00000278705,ENSG00000172977,ENSG00000107643,ENSG00000112130,ENSG00000143947,ENSG00000150991
REAC	Regulation of TLR by endogenous ligand	REAC:R-HSA-5686938	0.003712271879263161	2.430360224441371	21	1432	10	10760	ENSG00000084674,ENSG00000170458,ENSG00000135218,ENSG00000171560,ENSG00000105928,ENSG00000189403,ENSG00000160678,ENSG00000174125,ENSG00000137462,ENSG00000174130
REAC	Pre-NOTCH Expression and Processing	REAC:R-HSA-1912422	0.003763858632065213	2.4243666967397233	109	1432	29	10760	ENSG00000123908,ENSG00000101412,ENSG00000164032,ENSG00000197903,ENSG00000234289,ENSG00000197837,ENSG00000158406,ENSG00000197061,ENSG00000197238,ENSG00000270276,ENSG00000270882,ENSG00000273542,ENSG00000274618,ENSG00000275126,ENSG00000276180,ENSG00000276966,ENSG00000277157,ENSG00000278637,ENSG00000278705,ENSG00000177606,ENSG00000155363,ENSG00000148400,ENSG00000134250,ENSG00000074181,ENSG00000204301…
REAC	Ca-dependent events	REAC:R-HSA-111996	0.0038555557592813627	2.413913011700528	37	1432	14	10760	ENSG00000164742,ENSG00000138031,ENSG00000173175,ENSG00000155897,ENSG00000162104,ENSG00000198668,ENSG00000145349,ENSG00000152495,ENSG00000110931,ENSG00000118260,ENSG00000173020,ENSG00000116711,ENSG00000108946,ENSG00000154229
REAC	Toll Like Receptor 9 (TLR9) Cascade	REAC:R-HSA-168138	0.003962835064312416	2.4019940028991242	94	1432	26	10760	ENSG00000204305,ENSG00000170458,ENSG00000118260,ENSG00000139318,ENSG00000189403,ENSG00000177606,ENSG00000109339,ENSG00000112062,ENSG00000102882,ENSG00000166484,ENSG00000107643,ENSG00000068305,ENSG00000172936,ENSG00000077150,ENSG00000167207,ENSG00000078142,ENSG00000196455,ENSG00000173039,ENSG00000104312,ENSG00000143947,ENSG00000071242,ENSG00000173432,ENSG00000196664,ENSG00000239732,ENSG00000150991…
REAC	HDACs deacetylate histones	REAC:R-HSA-3214815	0.003962835064312416	2.4019940028991242	94	1432	26	10760	ENSG00000054267,ENSG00000111642,ENSG00000197903,ENSG00000197837,ENSG00000158406,ENSG00000197061,ENSG00000197238,ENSG00000270276,ENSG00000270882,ENSG00000273542,ENSG00000274618,ENSG00000275126,ENSG00000276180,ENSG00000276966,ENSG00000277157,ENSG00000278637,ENSG00000278705,ENSG00000196591,ENSG00000004487,ENSG00000071655,ENSG00000141027,ENSG00000196498,ENSG00000135365,ENSG00000084093,ENSG00000101849…
REAC	Potential therapeutics for SARS	REAC:R-HSA-9679191	0.003992246666988079	2.398782633015366	79	1432	23	10760	ENSG00000130234,ENSG00000161203,ENSG00000054267,ENSG00000105409,ENSG00000069849,ENSG00000141867,ENSG00000111642,ENSG00000088832,ENSG00000196591,ENSG00000080824,ENSG00000096384,ENSG00000160712,ENSG00000115232,ENSG00000096968,ENSG00000004487,ENSG00000071655,ENSG00000135365,ENSG00000110958,ENSG00000084093,ENSG00000170989,ENSG00000147955,ENSG00000196664,ENSG00000239732
REAC	Heme signaling	REAC:R-HSA-9707616	0.005369808437818183	2.2700412070159794	47	1432	16	10760	ENSG00000118137,ENSG00000084674,ENSG00000118260,ENSG00000105662,ENSG00000125686,ENSG00000141027,ENSG00000170485,ENSG00000126368,ENSG00000180530,ENSG00000186951,ENSG00000109819,ENSG00000069667,ENSG00000096717,ENSG00000101849,ENSG00000177565,ENSG00000082898
REAC	Nuclear Events (kinase and transcription factor activation)	REAC:R-HSA-198725	0.005389904407360926	2.268418937173893	61	1432	19	10760	ENSG00000111642,ENSG00000118260,ENSG00000139318,ENSG00000120738,ENSG00000122877,ENSG00000179388,ENSG00000125740,ENSG00000171223,ENSG00000130522,ENSG00000112062,ENSG00000102882,ENSG00000166484,ENSG00000068305,ENSG00000084093,ENSG00000071242,ENSG00000118515,ENSG00000112658,ENSG00000128564,ENSG00000105053
REAC	NOTCH2 Activation and Transmission of Signal to the Nucleus	REAC:R-HSA-2979096	0.005419834899363128	2.2660139428689283	22	1432	10	10760	ENSG00000137845,ENSG00000198719,ENSG00000101384,ENSG00000110492,ENSG00000101752,ENSG00000134250,ENSG00000080815,ENSG00000143801,ENSG00000143947,ENSG00000150991
REAC	Constitutive Signaling by NOTCH1 HD Domain Mutants	REAC:R-HSA-2691232	0.005524470772342525	2.2577093197532556	15	1432	8	10760	ENSG00000137845,ENSG00000151694,ENSG00000198719,ENSG00000101384,ENSG00000101752,ENSG00000148400,ENSG00000143947,ENSG00000150991
REAC	Signaling by NOTCH1 HD Domain Mutants in Cancer	REAC:R-HSA-2691230	0.005524470772342525	2.2577093197532556	15	1432	8	10760	ENSG00000137845,ENSG00000151694,ENSG00000198719,ENSG00000101384,ENSG00000101752,ENSG00000148400,ENSG00000143947,ENSG00000150991
REAC	Transport of small molecules	REAC:R-HSA-382551	0.005524470772342525	2.2577093197532556	720	1432	128	10760	ENSG00000165029,ENSG00000107331,ENSG00000167972,ENSG00000064687,ENSG00000085563,ENSG00000115657,ENSG00000103222,ENSG00000023839,ENSG00000114770,ENSG00000160179,ENSG00000172350,ENSG00000122729,ENSG00000164742,ENSG00000138031,ENSG00000173175,ENSG00000155897,ENSG00000162104,ENSG00000148700,ENSG00000121057,ENSG00000154122,ENSG00000161203,ENSG00000118137,ENSG00000084674,ENSG00000130208,ENSG00000189058…
REAC	Syndecan interactions	REAC:R-HSA-3000170	0.005524470772342525	2.2577093197532556	26	1432	11	10760	ENSG00000108821,ENSG00000138448,ENSG00000259207,ENSG00000132470,ENSG00000082781,ENSG00000154229,ENSG00000169439,ENSG00000124145,ENSG00000137801,ENSG00000041982,ENSG00000109072
REAC	Activation of BH3-only proteins	REAC:R-HSA-114452	0.005524470772342525	2.2577093197532556	30	1432	12	10760	ENSG00000105221,ENSG00000117020,ENSG00000002330,ENSG00000171791,ENSG00000015475,ENSG00000101412,ENSG00000107643,ENSG00000120910,ENSG00000078900,ENSG00000108953,ENSG00000128245,ENSG00000164924
REAC	Signaling by NTRK1 (TRKA)	REAC:R-HSA-187037	0.005524470772342525	2.2577093197532556	112	1432	29	10760	ENSG00000141433,ENSG00000078549,ENSG00000161203,ENSG00000111642,ENSG00000118260,ENSG00000167193,ENSG00000139318,ENSG00000120738,ENSG00000122877,ENSG00000179388,ENSG00000125740,ENSG00000169047,ENSG00000185950,ENSG00000171223,ENSG00000130522,ENSG00000112062,ENSG00000102882,ENSG00000166484,ENSG00000068305,ENSG00000124181,ENSG00000116473,ENSG00000084093,ENSG00000152214,ENSG00000071242,ENSG00000118515…
REAC	PPARA activates gene expression	REAC:R-HSA-1989781	0.006224102811103332	2.205923242187056	113	1432	29	10760	ENSG00000165029,ENSG00000106546,ENSG00000023330,ENSG00000118137,ENSG00000172379,ENSG00000135218,ENSG00000110090,ENSG00000140465,ENSG00000163586,ENSG00000125686,ENSG00000188786,ENSG00000141027,ENSG00000196498,ENSG00000066136,ENSG00000170485,ENSG00000126368,ENSG00000131408,ENSG00000012504,ENSG00000186951,ENSG00000132170,ENSG00000109819,ENSG00000069667,ENSG00000185591,ENSG00000198911,ENSG00000101849…
REAC	Signaling by Leptin	REAC:R-HSA-2586552	0.006619082349577814	2.179202215717242	9	1432	6	10760	ENSG00000169047,ENSG00000185950,ENSG00000096968,ENSG00000174697,ENSG00000126561,ENSG00000173757
REAC	ATF6 (ATF6-alpha) activates chaperone genes	REAC:R-HSA-381183	0.006619082349577814	2.179202215717242	9	1432	6	10760	ENSG00000128272,ENSG00000179218,ENSG00000175197,ENSG00000166598,ENSG00000044574,ENSG00000066136
REAC	Intracellular signaling by second messengers	REAC:R-HSA-9006925	0.006619480237977369	2.179176110052786	292	1432	60	10760	ENSG00000164742,ENSG00000138031,ENSG00000173175,ENSG00000155897,ENSG00000162104,ENSG00000123908,ENSG00000105221,ENSG00000117020,ENSG00000109321,ENSG00000002330,ENSG00000198668,ENSG00000145349,ENSG00000152495,ENSG00000110931,ENSG00000132906,ENSG00000111642,ENSG00000118260,ENSG00000204435,ENSG00000146648,ENSG00000120738,ENSG00000106462,ENSG00000078579,ENSG00000102678,ENSG00000118689,ENSG00000184481…
REAC	CaM pathway	REAC:R-HSA-111997	0.006624509857219549	2.1788462493427945	35	1432	13	10760	ENSG00000164742,ENSG00000138031,ENSG00000173175,ENSG00000155897,ENSG00000162104,ENSG00000198668,ENSG00000145349,ENSG00000152495,ENSG00000110931,ENSG00000118260,ENSG00000173020,ENSG00000108946,ENSG00000154229
REAC	Calmodulin induced events	REAC:R-HSA-111933	0.006624509857219549	2.1788462493427945	35	1432	13	10760	ENSG00000164742,ENSG00000138031,ENSG00000173175,ENSG00000155897,ENSG00000162104,ENSG00000198668,ENSG00000145349,ENSG00000152495,ENSG00000110931,ENSG00000118260,ENSG00000173020,ENSG00000108946,ENSG00000154229
REAC	Regulation of lipid metabolism by PPARalpha	REAC:R-HSA-400206	0.006850282583131546	2.1642915129216758	114	1432	29	10760	ENSG00000165029,ENSG00000106546,ENSG00000023330,ENSG00000118137,ENSG00000172379,ENSG00000135218,ENSG00000110090,ENSG00000140465,ENSG00000163586,ENSG00000125686,ENSG00000188786,ENSG00000141027,ENSG00000196498,ENSG00000066136,ENSG00000170485,ENSG00000126368,ENSG00000131408,ENSG00000012504,ENSG00000186951,ENSG00000132170,ENSG00000109819,ENSG00000069667,ENSG00000185591,ENSG00000198911,ENSG00000101849…
REAC	Incretin synthesis, secretion, and inactivation	REAC:R-HSA-400508	0.007232308463297574	2.1407230591572595	23	1432	10	10760	ENSG00000165556,ENSG00000197635,ENSG00000126266,ENSG00000115263,ENSG00000134443,ENSG00000016082,ENSG00000174697,ENSG00000140612,ENSG00000114902,ENSG00000148737
REAC	PLC beta mediated events	REAC:R-HSA-112043	0.007621265435184945	2.1179729124018607	49	1432	16	10760	ENSG00000164742,ENSG00000138031,ENSG00000173175,ENSG00000155897,ENSG00000162104,ENSG00000198668,ENSG00000145349,ENSG00000152495,ENSG00000110931,ENSG00000118260,ENSG00000173020,ENSG00000116711,ENSG00000182621,ENSG00000101333,ENSG00000108946,ENSG00000154229
REAC	G-protein mediated events	REAC:R-HSA-112040	0.008159613116288158	2.0883304325996255	54	1432	17	10760	ENSG00000164742,ENSG00000138031,ENSG00000173175,ENSG00000155897,ENSG00000162104,ENSG00000198668,ENSG00000145349,ENSG00000152495,ENSG00000110931,ENSG00000118260,ENSG00000141404,ENSG00000173020,ENSG00000116711,ENSG00000182621,ENSG00000101333,ENSG00000108946,ENSG00000154229
REAC	TRAF6 mediated induction of NFkB and MAP kinases upon TLR7/8 or 9 activation	REAC:R-HSA-975138	0.008307054237276878	2.0805529539896606	89	1432	24	10760	ENSG00000204305,ENSG00000170458,ENSG00000118260,ENSG00000139318,ENSG00000189403,ENSG00000177606,ENSG00000109339,ENSG00000112062,ENSG00000102882,ENSG00000166484,ENSG00000107643,ENSG00000068305,ENSG00000172936,ENSG00000077150,ENSG00000167207,ENSG00000173039,ENSG00000104312,ENSG00000143947,ENSG00000071242,ENSG00000173432,ENSG00000196664,ENSG00000239732,ENSG00000150991,ENSG00000105053
REAC	Biosynthesis of DHA-derived SPMs	REAC:R-HSA-9018677	0.008355430856288463	2.0780311503565847	16	1432	8	10760	ENSG00000108839,ENSG00000161905,ENSG00000140465,ENSG00000140505,ENSG00000138109,ENSG00000130649,ENSG00000120915,ENSG00000073756
REAC	Integrin cell surface interactions	REAC:R-HSA-216083	0.008355430856288463	2.0780311503565847	84	1432	23	10760	ENSG00000196776,ENSG00000039068,ENSG00000108821,ENSG00000187498,ENSG00000134871,ENSG00000188153,ENSG00000142156,ENSG00000092758,ENSG00000105664,ENSG00000171560,ENSG00000090339,ENSG00000115232,ENSG00000161638,ENSG00000144668,ENSG00000169896,ENSG00000138448,ENSG00000259207,ENSG00000082781,ENSG00000261371,ENSG00000137801,ENSG00000041982,ENSG00000162692,ENSG00000109072
REAC	Sema3A PAK dependent Axon repulsion	REAC:R-HSA-399954	0.008355430856288463	2.0780311503565847	16	1432	8	10760	ENSG00000182511,ENSG00000010810,ENSG00000080824,ENSG00000096384,ENSG00000180370,ENSG00000114554,ENSG00000076356,ENSG00000075213
REAC	CRMPs in Sema3A signaling	REAC:R-HSA-399956	0.008355430856288463	2.0780311503565847	16	1432	8	10760	ENSG00000072832,ENSG00000092964,ENSG00000113657,ENSG00000182511,ENSG00000010810,ENSG00000114554,ENSG00000076356,ENSG00000075213
REAC	HDMs demethylate histones	REAC:R-HSA-3214842	0.00918624078934755	2.036862175060661	50	1432	16	10760	ENSG00000197837,ENSG00000158406,ENSG00000197061,ENSG00000197238,ENSG00000270276,ENSG00000270882,ENSG00000273542,ENSG00000274618,ENSG00000275126,ENSG00000276180,ENSG00000276966,ENSG00000277157,ENSG00000278637,ENSG00000278705,ENSG00000004487,ENSG00000120733
REAC	MyD88 dependent cascade initiated on endosome	REAC:R-HSA-975155	0.009363191667690746	2.028576086369521	90	1432	24	10760	ENSG00000204305,ENSG00000170458,ENSG00000118260,ENSG00000139318,ENSG00000189403,ENSG00000177606,ENSG00000109339,ENSG00000112062,ENSG00000102882,ENSG00000166484,ENSG00000107643,ENSG00000068305,ENSG00000172936,ENSG00000077150,ENSG00000167207,ENSG00000173039,ENSG00000104312,ENSG00000143947,ENSG00000071242,ENSG00000173432,ENSG00000196664,ENSG00000239732,ENSG00000150991,ENSG00000105053
REAC	DAG and IP3 signaling	REAC:R-HSA-1489509	0.009464010556130152	2.02392478396904	41	1432	14	10760	ENSG00000164742,ENSG00000138031,ENSG00000173175,ENSG00000155897,ENSG00000162104,ENSG00000198668,ENSG00000145349,ENSG00000152495,ENSG00000110931,ENSG00000118260,ENSG00000173020,ENSG00000124181,ENSG00000108946,ENSG00000154229
REAC	Synthesis, secretion, and inactivation of Glucagon-like Peptide-1 (GLP-1)	REAC:R-HSA-381771	0.009464010556130152	2.02392478396904	20	1432	9	10760	ENSG00000165556,ENSG00000197635,ENSG00000126266,ENSG00000115263,ENSG00000134443,ENSG00000174697,ENSG00000140612,ENSG00000114902,ENSG00000148737
REAC	Estrogen-dependent nuclear events downstream of ESR-membrane signaling	REAC:R-HSA-9634638	0.009727145484870813	2.0120145885139404	24	1432	10	10760	ENSG00000105221,ENSG00000117020,ENSG00000109321,ENSG00000171791,ENSG00000118260,ENSG00000146648,ENSG00000118689,ENSG00000102882,ENSG00000112658,ENSG00000082898
REAC	DNA methylation	REAC:R-HSA-5334118	0.009868856821702084	2.005733151766092	65	1432	19	10760	ENSG00000130816,ENSG00000142182,ENSG00000164032,ENSG00000197903,ENSG00000234289,ENSG00000197837,ENSG00000158406,ENSG00000197061,ENSG00000197238,ENSG00000270276,ENSG00000270882,ENSG00000273542,ENSG00000274618,ENSG00000275126,ENSG00000276180,ENSG00000276966,ENSG00000277157,ENSG00000278637,ENSG00000278705
REAC	Dissolution of Fibrin Clot	REAC:R-HSA-75205	0.010127956014065251	1.9944781934730693	13	1432	7	10760	ENSG00000104368,ENSG00000122861,ENSG00000011422,ENSG00000122194,ENSG00000197747,ENSG00000124570,ENSG00000106366
REAC	Oxidative Stress Induced Senescence	REAC:R-HSA-2559580	0.010127956014065251	1.9944781934730693	123	1432	30	10760	ENSG00000101412,ENSG00000106462,ENSG00000164032,ENSG00000197903,ENSG00000234289,ENSG00000197837,ENSG00000158406,ENSG00000197061,ENSG00000197238,ENSG00000270276,ENSG00000270882,ENSG00000273542,ENSG00000274618,ENSG00000275126,ENSG00000276180,ENSG00000276966,ENSG00000277157,ENSG00000278637,ENSG00000278705,ENSG00000177606,ENSG00000109339,ENSG00000112062,ENSG00000102882,ENSG00000107643,ENSG00000198625…
REAC	NOTCH1 Intracellular Domain Regulates Transcription	REAC:R-HSA-2122947	0.010130123821180004	1.9943852461968201	46	1432	15	10760	ENSG00000196591,ENSG00000108840,ENSG00000048052,ENSG00000114315,ENSG00000164683,ENSG00000100644,ENSG00000141027,ENSG00000196498,ENSG00000148400,ENSG00000168214,ENSG00000143947,ENSG00000101849,ENSG00000177565,ENSG00000106829,ENSG00000150991
REAC	Toll Like Receptor 7/8 (TLR7/8) Cascade	REAC:R-HSA-168181	0.010360990900403506	1.9845987077183693	91	1432	24	10760	ENSG00000204305,ENSG00000170458,ENSG00000118260,ENSG00000139318,ENSG00000189403,ENSG00000177606,ENSG00000109339,ENSG00000112062,ENSG00000102882,ENSG00000166484,ENSG00000107643,ENSG00000068305,ENSG00000172936,ENSG00000077150,ENSG00000167207,ENSG00000173039,ENSG00000104312,ENSG00000143947,ENSG00000071242,ENSG00000173432,ENSG00000196664,ENSG00000239732,ENSG00000150991,ENSG00000105053
REAC	Diseases of signal transduction by growth factor receptors and second messengers	REAC:R-HSA-5663202	0.010430907694463825	1.981677897753285	380	1432	73	10760	ENSG00000184009,ENSG00000137845,ENSG00000151694,ENSG00000105221,ENSG00000117020,ENSG00000109321,ENSG00000141480,ENSG00000197548,ENSG00000002330,ENSG00000089234,ENSG00000198668,ENSG00000145349,ENSG00000132906,ENSG00000118260,ENSG00000139549,ENSG00000104371,ENSG00000198719,ENSG00000139318,ENSG00000146648,ENSG00000171560,ENSG00000078579,ENSG00000102678,ENSG00000077782,ENSG00000088832,ENSG00000118689…
REAC	Biological oxidations	REAC:R-HSA-211859	0.010430907694463825	1.981677897753285	215	1432	46	10760	ENSG00000106546,ENSG00000117448,ENSG00000165092,ENSG00000172379,ENSG00000140459,ENSG00000160882,ENSG00000179142,ENSG00000140465,ENSG00000140505,ENSG00000138061,ENSG00000231852,ENSG00000135929,ENSG00000111012,ENSG00000108242,ENSG00000138109,ENSG00000130649,ENSG00000186104,ENSG00000106258,ENSG00000143819,ENSG00000006625,ENSG00000149124,ENSG00000100983,ENSG00000243955,ENSG00000197448,ENSG00000134184…
REAC	ERCC6 (CSB) and EHMT2 (G9a) positively regulate rRNA expression	REAC:R-HSA-427389	0.010892164803328176	1.9628857962124846	76	1432	21	10760	ENSG00000111642,ENSG00000204371,ENSG00000164032,ENSG00000197903,ENSG00000234289,ENSG00000197837,ENSG00000158406,ENSG00000197061,ENSG00000197238,ENSG00000270276,ENSG00000270882,ENSG00000273542,ENSG00000274618,ENSG00000275126,ENSG00000276180,ENSG00000276966,ENSG00000277157,ENSG00000278637,ENSG00000278705,ENSG00000196591,ENSG00000071655
REAC	Erythropoietin activates STAT5	REAC:R-HSA-9027283	0.010892164803328176	1.9628857962124846	7	1432	5	10760	ENSG00000130427,ENSG00000185950,ENSG00000096968,ENSG00000126561,ENSG00000173757
REAC	Constitutive Signaling by NOTCH1 t(7
REAC	Signaling by NOTCH1 t(7
REAC	RUNX1 regulates genes involved in megakaryocyte differentiation and platelet function	REAC:R-HSA-8936459	0.0110001208204525	1.9586025447174424	97	1432	25	10760	ENSG00000164032,ENSG00000197903,ENSG00000234289,ENSG00000197837,ENSG00000158406,ENSG00000197061,ENSG00000197238,ENSG00000270276,ENSG00000270882,ENSG00000273542,ENSG00000274618,ENSG00000275126,ENSG00000276180,ENSG00000276966,ENSG00000277157,ENSG00000278637,ENSG00000278705,ENSG00000055609,ENSG00000155363,ENSG00000119508,ENSG00000163737,ENSG00000139718,ENSG00000137801,ENSG00000090905,ENSG00000100354
REAC	Adenylate cyclase activating pathway	REAC:R-HSA-170660	0.011071594074614562	1.9557898454294653	10	1432	6	10760	ENSG00000164742,ENSG00000138031,ENSG00000173175,ENSG00000155897,ENSG00000162104,ENSG00000141404
REAC	Hemostasis	REAC:R-HSA-109582	0.011152257671166505	1.9526372048241707	672	1432	118	10760	ENSG00000121410,ENSG00000163686,ENSG00000130402,ENSG00000121057,ENSG00000108599,ENSG00000154188,ENSG00000118137,ENSG00000084674,ENSG00000141480,ENSG00000069849,ENSG00000157087,ENSG00000134508,ENSG00000198668,ENSG00000131236,ENSG00000105974,ENSG00000135218,ENSG00000196776,ENSG00000105388,ENSG00000120885,ENSG00000108821,ENSG00000167193,ENSG00000134780,ENSG00000136267,ENSG00000153933,ENSG00000147251…
REAC	NOTCH3 Activation and Transmission of Signal to the Nucleus	REAC:R-HSA-9013507	0.012566103791367206	1.9007993574935564	25	1432	10	10760	ENSG00000137845,ENSG00000198719,ENSG00000146648,ENSG00000101384,ENSG00000101752,ENSG00000074181,ENSG00000080815,ENSG00000143801,ENSG00000143947,ENSG00000150991
REAC	Mitochondrial tRNA aminoacylation	REAC:R-HSA-379726	0.012577006423907041	1.9004227172603874	21	1432	9	10760	ENSG00000134905,ENSG00000103356,ENSG00000145982,ENSG00000011376,ENSG00000137513,ENSG00000172053,ENSG00000146282,ENSG00000143374,ENSG00000137411
REAC	Defective pyroptosis	REAC:R-HSA-9710421	0.015243283331125575	1.8169214779433012	73	1432	20	10760	ENSG00000130816,ENSG00000106462,ENSG00000105928,ENSG00000164032,ENSG00000197903,ENSG00000234289,ENSG00000197837,ENSG00000158406,ENSG00000197061,ENSG00000197238,ENSG00000270276,ENSG00000270882,ENSG00000273542,ENSG00000274618,ENSG00000275126,ENSG00000276180,ENSG00000276966,ENSG00000277157,ENSG00000278637,ENSG00000278705
REAC	PRC2 methylates histones and DNA	REAC:R-HSA-212300	0.015243283331125575	1.8169214779433012	73	1432	20	10760	ENSG00000130816,ENSG00000106462,ENSG00000164032,ENSG00000197903,ENSG00000234289,ENSG00000197837,ENSG00000158406,ENSG00000197061,ENSG00000197238,ENSG00000270276,ENSG00000270882,ENSG00000273542,ENSG00000274618,ENSG00000275126,ENSG00000276180,ENSG00000276966,ENSG00000277157,ENSG00000278637,ENSG00000278705,ENSG00000008083
REAC	RHO GTPases activate PKNs	REAC:R-HSA-5625740	0.015243283331125575	1.8169214779433012	94	1432	24	10760	ENSG00000164032,ENSG00000197903,ENSG00000234289,ENSG00000197837,ENSG00000158406,ENSG00000197061,ENSG00000197238,ENSG00000270276,ENSG00000270882,ENSG00000273542,ENSG00000274618,ENSG00000275126,ENSG00000276180,ENSG00000276966,ENSG00000277157,ENSG00000278637,ENSG00000278705,ENSG00000004487,ENSG00000133026,ENSG00000140992,ENSG00000213639,ENSG00000108953,ENSG00000128245,ENSG00000164924
REAC	Non-integrin membrane-ECM interactions	REAC:R-HSA-3000171	0.0152775352933024	1.8159467043243016	58	1432	17	10760	ENSG00000108821,ENSG00000187498,ENSG00000134871,ENSG00000188153,ENSG00000138448,ENSG00000259207,ENSG00000132470,ENSG00000082781,ENSG00000091136,ENSG00000050555,ENSG00000100311,ENSG00000154229,ENSG00000169439,ENSG00000124145,ENSG00000137801,ENSG00000041982,ENSG00000109072
REAC	Tryptophan catabolism	REAC:R-HSA-71240	0.0152775352933024	1.8159467043243016	14	1432	7	10760	ENSG00000109576,ENSG00000153086,ENSG00000131203,ENSG00000117009,ENSG00000168003,ENSG00000103257,ENSG00000151790
REAC	SIRT1 negatively regulates rRNA expression	REAC:R-HSA-427359	0.0152775352933024	1.8159467043243016	68	1432	19	10760	ENSG00000164032,ENSG00000197903,ENSG00000234289,ENSG00000197837,ENSG00000158406,ENSG00000197061,ENSG00000197238,ENSG00000270276,ENSG00000270882,ENSG00000273542,ENSG00000274618,ENSG00000275126,ENSG00000276180,ENSG00000276966,ENSG00000277157,ENSG00000278637,ENSG00000278705,ENSG00000096717,ENSG00000103168
REAC	RNA Polymerase I Promoter Opening	REAC:R-HSA-73728	0.0152775352933024	1.8159467043243016	63	1432	18	10760	ENSG00000164032,ENSG00000197903,ENSG00000234289,ENSG00000197837,ENSG00000158406,ENSG00000197061,ENSG00000197238,ENSG00000270276,ENSG00000270882,ENSG00000273542,ENSG00000274618,ENSG00000275126,ENSG00000276180,ENSG00000276966,ENSG00000277157,ENSG00000278637,ENSG00000278705,ENSG00000102882
REAC	Activation of NMDA receptors and postsynaptic events	REAC:R-HSA-442755	0.015458923588651611	1.8108207494722788	89	1432	23	10760	ENSG00000164742,ENSG00000155897,ENSG00000198668,ENSG00000145349,ENSG00000152495,ENSG00000110931,ENSG00000118260,ENSG00000161509,ENSG00000198785,ENSG00000116032,ENSG00000104863,ENSG00000102882,ENSG00000154146,ENSG00000140992,ENSG00000106617,ENSG00000108946,ENSG00000113319,ENSG00000071242,ENSG00000072133,ENSG00000197122,ENSG00000123416,ENSG00000152086,ENSG00000137267
REAC	Signaling by SCF-KIT	REAC:R-HSA-1433557	0.015471228958862078	1.8104751866979647	39	1432	13	10760	ENSG00000092009,ENSG00000151422,ENSG00000182511,ENSG00000010810,ENSG00000033327,ENSG00000100351,ENSG00000096968,ENSG00000100985,ENSG00000154229,ENSG00000185338,ENSG00000115415,ENSG00000126561,ENSG00000173757
REAC	MyD88 cascade initiated on plasma membrane	REAC:R-HSA-975871	0.015776623780497677	1.8019859308085155	84	1432	22	10760	ENSG00000204305,ENSG00000118260,ENSG00000139318,ENSG00000189403,ENSG00000177606,ENSG00000109339,ENSG00000112062,ENSG00000102882,ENSG00000166484,ENSG00000107643,ENSG00000068305,ENSG00000172936,ENSG00000077150,ENSG00000167207,ENSG00000173039,ENSG00000104312,ENSG00000143947,ENSG00000071242,ENSG00000173432,ENSG00000187554,ENSG00000150991,ENSG00000105053
REAC	Toll Like Receptor 10 (TLR10) Cascade	REAC:R-HSA-168142	0.015776623780497677	1.8019859308085155	84	1432	22	10760	ENSG00000204305,ENSG00000118260,ENSG00000139318,ENSG00000189403,ENSG00000177606,ENSG00000109339,ENSG00000112062,ENSG00000102882,ENSG00000166484,ENSG00000107643,ENSG00000068305,ENSG00000172936,ENSG00000077150,ENSG00000167207,ENSG00000173039,ENSG00000104312,ENSG00000143947,ENSG00000071242,ENSG00000173432,ENSG00000187554,ENSG00000150991,ENSG00000105053
REAC	Toll Like Receptor 5 (TLR5) Cascade	REAC:R-HSA-168176	0.015776623780497677	1.8019859308085155	84	1432	22	10760	ENSG00000204305,ENSG00000118260,ENSG00000139318,ENSG00000189403,ENSG00000177606,ENSG00000109339,ENSG00000112062,ENSG00000102882,ENSG00000166484,ENSG00000107643,ENSG00000068305,ENSG00000172936,ENSG00000077150,ENSG00000167207,ENSG00000173039,ENSG00000104312,ENSG00000143947,ENSG00000071242,ENSG00000173432,ENSG00000187554,ENSG00000150991,ENSG00000105053
REAC	Interleukin-2 family signaling	REAC:R-HSA-451927	0.01637452286216295	1.7858313460750361	44	1432	14	10760	ENSG00000033327,ENSG00000177885,ENSG00000135077,ENSG00000164136,ENSG00000138684,ENSG00000103522,ENSG00000134460,ENSG00000100385,ENSG00000145839,ENSG00000096968,ENSG00000120899,ENSG00000115415,ENSG00000126561,ENSG00000173757
REAC	G2/M DNA damage checkpoint	REAC:R-HSA-69473	0.01637452286216295	1.7858313460750361	95	1432	24	10760	ENSG00000158019,ENSG00000012048,ENSG00000170312,ENSG00000197903,ENSG00000234289,ENSG00000197837,ENSG00000158406,ENSG00000197061,ENSG00000197238,ENSG00000270276,ENSG00000270882,ENSG00000273542,ENSG00000274618,ENSG00000275126,ENSG00000276180,ENSG00000276966,ENSG00000277157,ENSG00000278637,ENSG00000278705,ENSG00000172977,ENSG00000112130,ENSG00000108953,ENSG00000128245,ENSG00000164924
REAC	Biosynthesis of specialized proresolving mediators (SPMs)	REAC:R-HSA-9018678	0.01637452286216295	1.7858313460750361	18	1432	8	10760	ENSG00000108839,ENSG00000161905,ENSG00000140465,ENSG00000140505,ENSG00000138109,ENSG00000130649,ENSG00000120915,ENSG00000073756
REAC	Crosslinking of collagen fibrils	REAC:R-HSA-2243919	0.01637452286216295	1.7858313460750361	18	1432	8	10760	ENSG00000168487,ENSG00000108821,ENSG00000187498,ENSG00000134871,ENSG00000188153,ENSG00000130508,ENSG00000038295,ENSG00000095587
REAC	Semaphorin interactions	REAC:R-HSA-373755	0.017104695671419323	1.7668846484242002	64	1432	18	10760	ENSG00000072832,ENSG00000092964,ENSG00000113657,ENSG00000006607,ENSG00000182511,ENSG00000010810,ENSG00000080824,ENSG00000096384,ENSG00000105976,ENSG00000133026,ENSG00000180370,ENSG00000114554,ENSG00000076356,ENSG00000004399,ENSG00000075213,ENSG00000092421,ENSG00000138623,ENSG00000095970
REAC	Signaling by PDGF	REAC:R-HSA-186797	0.017104695671419323	1.7668846484242002	54	1432	16	10760	ENSG00000187498,ENSG00000134871,ENSG00000188153,ENSG00000142156,ENSG00000092758,ENSG00000167193,ENSG00000100311,ENSG00000113721,ENSG00000104368,ENSG00000124181,ENSG00000122194,ENSG00000197122,ENSG00000115415,ENSG00000126561,ENSG00000173757,ENSG00000137801
REAC	Cytochrome P450 - arranged by substrate type	REAC:R-HSA-211897	0.017104695671419323	1.7668846484242002	64	1432	18	10760	ENSG00000106546,ENSG00000172379,ENSG00000140459,ENSG00000160882,ENSG00000179142,ENSG00000140465,ENSG00000140505,ENSG00000138061,ENSG00000231852,ENSG00000135929,ENSG00000111012,ENSG00000108242,ENSG00000138109,ENSG00000130649,ENSG00000186104,ENSG00000106258,ENSG00000012504,ENSG00000127948
REAC	NOTCH4 Activation and Transmission of Signal to the Nucleus	REAC:R-HSA-9013700	0.01735951788014985	1.7604623405015807	11	1432	6	10760	ENSG00000137845,ENSG00000101384,ENSG00000204301,ENSG00000080815,ENSG00000143801,ENSG00000164924
REAC	Pervasive developmental disorders	REAC:R-HSA-9005895	0.01735951788014985	1.7604623405015807	11	1432	6	10760	ENSG00000198668,ENSG00000152495,ENSG00000141027,ENSG00000196498,ENSG00000101849,ENSG00000177565
REAC	Defective LFNG causes SCDO3	REAC:R-HSA-5083630	0.01735951788014985	1.7604623405015807	5	1432	4	10760	ENSG00000148400,ENSG00000134250,ENSG00000074181,ENSG00000204301
REAC	Loss of function of MECP2 in Rett syndrome	REAC:R-HSA-9005891	0.01735951788014985	1.7604623405015807	11	1432	6	10760	ENSG00000198668,ENSG00000152495,ENSG00000141027,ENSG00000196498,ENSG00000101849,ENSG00000177565
REAC	Scavenging by Class B Receptors	REAC:R-HSA-3000471	0.01735951788014985	1.7604623405015807	5	1432	4	10760	ENSG00000118137,ENSG00000084674,ENSG00000135218,ENSG00000173432
REAC	ATF6 (ATF6-alpha) activates chaperones	REAC:R-HSA-381033	0.01735951788014985	1.7604623405015807	11	1432	6	10760	ENSG00000128272,ENSG00000179218,ENSG00000175197,ENSG00000166598,ENSG00000044574,ENSG00000066136
REAC	Disorders of Nervous System Development	REAC:R-HSA-9697154	0.01735951788014985	1.7604623405015807	11	1432	6	10760	ENSG00000198668,ENSG00000152495,ENSG00000141027,ENSG00000196498,ENSG00000101849,ENSG00000177565
REAC	Disorders of Developmental Biology	REAC:R-HSA-9675151	0.01735951788014985	1.7604623405015807	11	1432	6	10760	ENSG00000198668,ENSG00000152495,ENSG00000141027,ENSG00000196498,ENSG00000101849,ENSG00000177565
REAC	MAPK targets/ Nuclear events mediated by MAP kinases	REAC:R-HSA-450282	0.01817640589440105	1.740491987700458	31	1432	11	10760	ENSG00000118260,ENSG00000139318,ENSG00000177606,ENSG00000109339,ENSG00000112062,ENSG00000102882,ENSG00000166484,ENSG00000107643,ENSG00000068305,ENSG00000071242,ENSG00000105053
REAC	Formation of the beta-catenin:TCF transactivating complex	REAC:R-HSA-201722	0.01844504464636688	1.7341202892229024	91	1432	23	10760	ENSG00000116128,ENSG00000164032,ENSG00000197903,ENSG00000234289,ENSG00000197837,ENSG00000158406,ENSG00000197061,ENSG00000197238,ENSG00000270276,ENSG00000270882,ENSG00000273542,ENSG00000274618,ENSG00000275126,ENSG00000276180,ENSG00000276966,ENSG00000277157,ENSG00000278637,ENSG00000278705,ENSG00000172977,ENSG00000133895,ENSG00000148737,ENSG00000164362,ENSG00000106829
REAC	Insulin receptor signalling cascade	REAC:R-HSA-74751	0.018667086909087294	1.7289234505575712	45	1432	14	10760	ENSG00000105221,ENSG00000078579,ENSG00000102678,ENSG00000033327,ENSG00000171105,ENSG00000169047,ENSG00000185950,ENSG00000102882,ENSG00000152270,ENSG00000140992,ENSG00000078142,ENSG00000196455,ENSG00000239732,ENSG00000101255
REAC	GABA receptor activation	REAC:R-HSA-977443	0.019488671003038773	1.7102177758503647	60	1432	17	10760	ENSG00000164742,ENSG00000138031,ENSG00000173175,ENSG00000155897,ENSG00000162104,ENSG00000136928,ENSG00000151834,ENSG00000011677,ENSG00000186297,ENSG00000145863,ENSG00000182256,ENSG00000268089,ENSG00000146276,ENSG00000111886,ENSG00000141404,ENSG00000123700,ENSG00000156642
REAC	Synthesis of epoxy (EET) and dihydroxyeicosatrienoic acids (DHET)	REAC:R-HSA-2142670	0.019540002754361983	1.70907537939902	8	1432	5	10760	ENSG00000140465,ENSG00000140505,ENSG00000138061,ENSG00000138109,ENSG00000120915
REAC	Interleukin-18 signaling	REAC:R-HSA-9012546	0.019540002754361983	1.70907537939902	8	1432	5	10760	ENSG00000169194,ENSG00000150782,ENSG00000115604,ENSG00000125571,ENSG00000113520
REAC	p75 NTR receptor-mediated signalling	REAC:R-HSA-193704	0.019540002754361983	1.70907537939902	97	1432	24	10760	ENSG00000159842,ENSG00000151694,ENSG00000104728,ENSG00000074964,ENSG00000198844,ENSG00000163947,ENSG00000050327,ENSG00000002330,ENSG00000196591,ENSG00000179222,ENSG00000107643,ENSG00000172936,ENSG00000124126,ENSG00000163558,ENSG00000080815,ENSG00000143801,ENSG00000113319,ENSG00000173039,ENSG00000104312,ENSG00000143947,ENSG00000115310,ENSG00000040608,ENSG00000150991,ENSG00000108953
REAC	PI3K Cascade	REAC:R-HSA-109704	0.01997339820612009	1.6995480394551101	36	1432	12	10760	ENSG00000105221,ENSG00000078579,ENSG00000102678,ENSG00000033327,ENSG00000169047,ENSG00000185950,ENSG00000152270,ENSG00000140992,ENSG00000078142,ENSG00000196455,ENSG00000239732,ENSG00000101255
REAC	Signaling by NTRKs	REAC:R-HSA-166520	0.02039319184935945	1.69051479511067	131	1432	30	10760	ENSG00000141433,ENSG00000078549,ENSG00000161203,ENSG00000111642,ENSG00000118260,ENSG00000167193,ENSG00000139318,ENSG00000120738,ENSG00000122877,ENSG00000179388,ENSG00000125740,ENSG00000169047,ENSG00000185950,ENSG00000171223,ENSG00000130522,ENSG00000112062,ENSG00000102882,ENSG00000166484,ENSG00000068305,ENSG00000124181,ENSG00000116473,ENSG00000084093,ENSG00000152214,ENSG00000071242,ENSG00000118515…
REAC	Anchoring fibril formation	REAC:R-HSA-2214320	0.02039319184935945	1.69051479511067	15	1432	7	10760	ENSG00000168487,ENSG00000108821,ENSG00000187498,ENSG00000134871,ENSG00000188153,ENSG00000038295,ENSG00000095587
REAC	Response of EIF2AK1 (HRI) to heme deficiency	REAC:R-HSA-9648895	0.02039319184935945	1.69051479511067	15	1432	7	10760	ENSG00000070669,ENSG00000162772,ENSG00000128272,ENSG00000169136,ENSG00000175197,ENSG00000086232,ENSG00000101255
REAC	Post NMDA receptor activation events	REAC:R-HSA-438064	0.02039319184935945	1.69051479511067	76	1432	20	10760	ENSG00000164742,ENSG00000155897,ENSG00000198668,ENSG00000145349,ENSG00000152495,ENSG00000110931,ENSG00000118260,ENSG00000161509,ENSG00000102882,ENSG00000154146,ENSG00000140992,ENSG00000106617,ENSG00000108946,ENSG00000113319,ENSG00000071242,ENSG00000072133,ENSG00000197122,ENSG00000123416,ENSG00000152086,ENSG00000137267
REAC	Nuclear Receptor transcription pathway	REAC:R-HSA-383280	0.02099226662795083	1.6779406661881802	41	1432	13	10760	ENSG00000101076,ENSG00000125686,ENSG00000141027,ENSG00000196498,ENSG00000126368,ENSG00000131408,ENSG00000112333,ENSG00000186951,ENSG00000112033,ENSG00000132170,ENSG00000077092,ENSG00000069667,ENSG00000143365
REAC	Scavenging by Class A Receptors	REAC:R-HSA-3000480	0.02099226662795083	1.6779406661881802	19	1432	8	10760	ENSG00000118137,ENSG00000084674,ENSG00000179218,ENSG00000108821,ENSG00000187498,ENSG00000134871,ENSG00000087086,ENSG00000166598
REAC	Metabolism of water-soluble vitamins and cofactors	REAC:R-HSA-196849	0.02099226662795083	1.6779406661881802	120	1432	28	10760	ENSG00000103222,ENSG00000109743,ENSG00000169814,ENSG00000134812,ENSG00000107611,ENSG00000228716,ENSG00000160688,ENSG00000165457,ENSG00000075643,ENSG00000124275,ENSG00000163382,ENSG00000157064,ENSG00000166741,ENSG00000135318,ENSG00000178685,ENSG00000138496,ENSG00000108439,ENSG00000138621,ENSG00000073756,ENSG00000184719,ENSG00000176974,ENSG00000182199,ENSG00000173638,ENSG00000089057,ENSG00000132517…
REAC	Metabolism of cofactors	REAC:R-HSA-8978934	0.02099226662795083	1.6779406661881802	19	1432	8	10760	ENSG00000198668,ENSG00000228716,ENSG00000080824,ENSG00000138413,ENSG00000164867,ENSG00000138669,ENSG00000150787,ENSG00000116096
REAC	Cargo recognition for clathrin-mediated endocytosis	REAC:R-HSA-8856825	0.022899976148395302	1.6401649700018455	104	1432	25	10760	ENSG00000173744,ENSG00000144891,ENSG00000161203,ENSG00000084674,ENSG00000109321,ENSG00000141480,ENSG00000181072,ENSG00000153071,ENSG00000146648,ENSG00000174804,ENSG00000173020,ENSG00000100077,ENSG00000198399,ENSG00000137261,ENSG00000143947,ENSG00000138760,ENSG00000107295,ENSG00000187714,ENSG00000136738,ENSG00000243244,ENSG00000091513,ENSG00000150991,ENSG00000135018,ENSG00000049245,ENSG00000124333
REAC	Meiotic synapsis	REAC:R-HSA-1221632	0.023302787686921247	1.6325921216937964	77	1432	20	10760	ENSG00000012048,ENSG00000164032,ENSG00000197903,ENSG00000234289,ENSG00000197837,ENSG00000158406,ENSG00000197061,ENSG00000197238,ENSG00000270276,ENSG00000270882,ENSG00000273542,ENSG00000274618,ENSG00000275126,ENSG00000276180,ENSG00000276966,ENSG00000277157,ENSG00000278637,ENSG00000278705,ENSG00000054654,ENSG00000166848
REAC	Cardiac conduction	REAC:R-HSA-5576891	0.024210879096779457	1.615989441043647	127	1432	29	10760	ENSG00000105409,ENSG00000069849,ENSG00000157087,ENSG00000007402,ENSG00000198668,ENSG00000145349,ENSG00000184408,ENSG00000171385,ENSG00000055118,ENSG00000115041,ENSG00000123700,ENSG00000100433,ENSG00000082482,ENSG00000171303,ENSG00000164626,ENSG00000169427,ENSG00000053918,ENSG00000175206,ENSG00000198523,ENSG00000198626,ENSG00000168356,ENSG00000105711,ENSG00000149575,ENSG00000007314,ENSG00000183873…
REAC	Activated PKN1 stimulates transcription of AR (androgen receptor) regulated genes KLK2 and KLK3	REAC:R-HSA-5625886	0.025058913233086993	1.6010377676239018	67	1432	18	10760	ENSG00000164032,ENSG00000197903,ENSG00000234289,ENSG00000197837,ENSG00000158406,ENSG00000197061,ENSG00000197238,ENSG00000270276,ENSG00000270882,ENSG00000273542,ENSG00000274618,ENSG00000275126,ENSG00000276180,ENSG00000276966,ENSG00000277157,ENSG00000278637,ENSG00000278705,ENSG00000004487
REAC	Inhibition of DNA recombination at telomere	REAC:R-HSA-9670095	0.025058913233086993	1.6010377676239018	67	1432	18	10760	ENSG00000164032,ENSG00000197903,ENSG00000234289,ENSG00000197837,ENSG00000158406,ENSG00000197061,ENSG00000197238,ENSG00000270276,ENSG00000270882,ENSG00000273542,ENSG00000274618,ENSG00000275126,ENSG00000276180,ENSG00000276966,ENSG00000277157,ENSG00000278637,ENSG00000278705,ENSG00000166848
REAC	MTF1 activates gene expression	REAC:R-HSA-5660489	0.025543810286559852	1.5927143199542895	3	1432	3	10760	ENSG00000159176,ENSG00000188786,ENSG00000074317
REAC	Developmental Biology	REAC:R-HSA-1266738	0.02563606869049447	1.5911485734172446	1116	1432	180	10760	ENSG00000184009,ENSG00000137845,ENSG00000114948,ENSG00000164199,ENSG00000105221,ENSG00000117020,ENSG00000029534,ENSG00000145362,ENSG00000161203,ENSG00000163466,ENSG00000081248,ENSG00000167535,ENSG00000182389,ENSG00000131236,ENSG00000112186,ENSG00000014216,ENSG00000135218,ENSG00000147869,ENSG00000184144,ENSG00000108797,ENSG00000187498,ENSG00000134871,ENSG00000188153,ENSG00000142156,ENSG00000092758…
REAC	Downregulation of ERBB2:ERBB3 signaling	REAC:R-HSA-1358803	0.026611357049318645	1.574932977985128	12	1432	6	10760	ENSG00000105221,ENSG00000117020,ENSG00000181852,ENSG00000143947,ENSG00000150991,ENSG00000138592
REAC	NOTCH3 Intracellular Domain Regulates Transcription	REAC:R-HSA-9013508	0.027214768093766693	1.5651953621011443	24	1432	9	10760	ENSG00000164434,ENSG00000114315,ENSG00000164683,ENSG00000148400,ENSG00000074181,ENSG00000004399,ENSG00000168214,ENSG00000115415,ENSG00000113645
REAC	Condensation of Prophase Chromosomes	REAC:R-HSA-2299718	0.02772605461331398	1.557111925646539	73	1432	19	10760	ENSG00000170312,ENSG00000164032,ENSG00000197903,ENSG00000234289,ENSG00000197837,ENSG00000158406,ENSG00000197061,ENSG00000197238,ENSG00000270276,ENSG00000270882,ENSG00000273542,ENSG00000274618,ENSG00000275126,ENSG00000276180,ENSG00000276966,ENSG00000277157,ENSG00000278637,ENSG00000278705,ENSG00000119335
REAC	Extracellular matrix organization	REAC:R-HSA-1474244	0.02802041158252852	1.5525254897958476	298	1432	57	10760	ENSG00000137845,ENSG00000151694,ENSG00000145536,ENSG00000168487,ENSG00000125378,ENSG00000014216,ENSG00000149260,ENSG00000153113,ENSG00000196776,ENSG00000039068,ENSG00000092009,ENSG00000108821,ENSG00000187498,ENSG00000134871,ENSG00000188153,ENSG00000142156,ENSG00000092758,ENSG00000105664,ENSG00000164733,ENSG00000077942,ENSG00000171560,ENSG00000090339,ENSG00000115232,ENSG00000161638,ENSG00000144668…
REAC	TNF receptor superfamily (TNFSF) members mediating non-canonical NF-kB pathway	REAC:R-HSA-5676594	0.028720160096450644	1.5418131435101239	16	1432	7	10760	ENSG00000102245,ENSG00000226979,ENSG00000159958,ENSG00000120659,ENSG00000239697,ENSG00000102524,ENSG00000125735
REAC	Gastrin-CREB signalling pathway via PKC and MAPK	REAC:R-HSA-881907	0.028720160096450644	1.5418131435101239	16	1432	7	10760	ENSG00000118260,ENSG00000146648,ENSG00000102882,ENSG00000166484,ENSG00000149968,ENSG00000154229,ENSG00000071242
REAC	NOTCH4 Intracellular Domain Regulates Transcription	REAC:R-HSA-9013695	0.028720160096450644	1.5418131435101239	20	1432	8	10760	ENSG00000107796,ENSG00000037280,ENSG00000114315,ENSG00000164683,ENSG00000148400,ENSG00000134250,ENSG00000204301,ENSG00000168214
REAC	PKA-mediated phosphorylation of CREB	REAC:R-HSA-111931	0.028720160096450644	1.5418131435101239	20	1432	8	10760	ENSG00000164742,ENSG00000138031,ENSG00000173175,ENSG00000155897,ENSG00000162104,ENSG00000198668,ENSG00000118260,ENSG00000108946
REAC	Voltage gated Potassium channels	REAC:R-HSA-1296072	0.03044823412210393	1.5164378896736168	43	1432	13	10760	ENSG00000111262,ENSG00000169282,ENSG00000069424,ENSG00000184408,ENSG00000171385,ENSG00000055118,ENSG00000140015,ENSG00000173826,ENSG00000184611,ENSG00000053918,ENSG00000117013,ENSG00000185760,ENSG00000168263
REAC	Epigenetic regulation of gene expression	REAC:R-HSA-212165	0.03068103712663369	1.51312996379864	147	1432	32	10760	ENSG00000054267,ENSG00000111642,ENSG00000130816,ENSG00000142182,ENSG00000204371,ENSG00000106462,ENSG00000164032,ENSG00000197903,ENSG00000234289,ENSG00000197837,ENSG00000158406,ENSG00000197061,ENSG00000197238,ENSG00000270276,ENSG00000270882,ENSG00000273542,ENSG00000274618,ENSG00000275126,ENSG00000276180,ENSG00000276966,ENSG00000277157,ENSG00000278637,ENSG00000278705,ENSG00000196591,ENSG00000008083…
REAC	Regulation of Insulin-like Growth Factor (IGF) transport and uptake by Insulin-like Growth Factor Binding Proteins (IGFBPs)	REAC:R-HSA-381426	0.031185795225362075	1.5060431771352711	124	1432	28	10760	ENSG00000137845,ENSG00000081051,ENSG00000118137,ENSG00000084674,ENSG00000125378,ENSG00000089199,ENSG00000047457,ENSG00000180210,ENSG00000177706,ENSG00000171560,ENSG00000166598,ENSG00000115457,ENSG00000146674,ENSG00000115461,ENSG00000113889,ENSG00000091136,ENSG00000133895,ENSG00000071073,ENSG00000087245,ENSG00000185624,ENSG00000181195,ENSG00000122194,ENSG00000169439,ENSG00000152583,ENSG00000091513…
REAC	DNA Damage/Telomere Stress Induced Senescence	REAC:R-HSA-2559586	0.03406275819879327	1.467720188375285	80	1432	20	10760	ENSG00000168298,ENSG00000164032,ENSG00000197903,ENSG00000234289,ENSG00000197837,ENSG00000158406,ENSG00000197061,ENSG00000197238,ENSG00000270276,ENSG00000270882,ENSG00000273542,ENSG00000274618,ENSG00000275126,ENSG00000276180,ENSG00000276966,ENSG00000277157,ENSG00000278637,ENSG00000278705,ENSG00000172977,ENSG00000166848
REAC	Metabolic disorders of biological oxidation enzymes	REAC:R-HSA-5579029	0.03406275819879327	1.467720188375285	34	1432	11	10760	ENSG00000140459,ENSG00000160882,ENSG00000179142,ENSG00000138061,ENSG00000231852,ENSG00000135929,ENSG00000111012,ENSG00000186104,ENSG00000100983,ENSG00000241635,ENSG00000244474
REAC	Glutathione conjugation	REAC:R-HSA-156590	0.03406275819879327	1.467720188375285	34	1432	11	10760	ENSG00000117448,ENSG00000006625,ENSG00000100983,ENSG00000243955,ENSG00000197448,ENSG00000134184,ENSG00000213366,ENSG00000134201,ENSG00000084207,ENSG00000100577,ENSG00000163106
REAC	Uptake and actions of bacterial toxins	REAC:R-HSA-5339562	0.03500051874465514	1.4559255188991034	25	1432	9	10760	ENSG00000198668,ENSG00000167658,ENSG00000080824,ENSG00000096384,ENSG00000099365,ENSG00000159164,ENSG00000185518,ENSG00000122012,ENSG00000198431
REAC	Arachidonic acid metabolism	REAC:R-HSA-2142753	0.035123505282256974	1.4544021485524916	59	1432	16	10760	ENSG00000103222,ENSG00000196139,ENSG00000108839,ENSG00000161905,ENSG00000140465,ENSG00000140505,ENSG00000138061,ENSG00000138109,ENSG00000120915,ENSG00000233276,ENSG00000163106,ENSG00000116711,ENSG00000148344,ENSG00000110958,ENSG00000095303,ENSG00000073756
REAC	Platelet activation, signaling and aggregation	REAC:R-HSA-76002	0.035184844325869664	1.4536443661532932	258	1432	50	10760	ENSG00000121410,ENSG00000163686,ENSG00000130402,ENSG00000118137,ENSG00000141480,ENSG00000198668,ENSG00000131236,ENSG00000135218,ENSG00000120885,ENSG00000108821,ENSG00000167193,ENSG00000134780,ENSG00000136267,ENSG00000153933,ENSG00000180210,ENSG00000171560,ENSG00000010810,ENSG00000146535,ENSG00000044574,ENSG00000259207,ENSG00000055955,ENSG00000113889,ENSG00000213658,ENSG00000112062,ENSG00000102882…
REAC	NGF-stimulated transcription	REAC:R-HSA-9031628	0.035184844325869664	1.4536443661532932	39	1432	12	10760	ENSG00000111642,ENSG00000118260,ENSG00000120738,ENSG00000122877,ENSG00000179388,ENSG00000125740,ENSG00000171223,ENSG00000130522,ENSG00000084093,ENSG00000118515,ENSG00000112658,ENSG00000128564
REAC	IRS-mediated signalling	REAC:R-HSA-112399	0.035184844325869664	1.4536443661532932	39	1432	12	10760	ENSG00000105221,ENSG00000078579,ENSG00000102678,ENSG00000033327,ENSG00000169047,ENSG00000185950,ENSG00000152270,ENSG00000140992,ENSG00000078142,ENSG00000196455,ENSG00000239732,ENSG00000101255
REAC	Aryl hydrocarbon receptor signalling	REAC:R-HSA-8937144	0.03575395926476853	1.4466758589920485	6	1432	4	10760	ENSG00000106546,ENSG00000172379,ENSG00000096384,ENSG00000110958
REAC	Loss of MECP2 binding ability to the NCoR/SMRT complex	REAC:R-HSA-9022537	0.03575395926476853	1.4466758589920485	6	1432	4	10760	ENSG00000141027,ENSG00000196498,ENSG00000101849,ENSG00000177565
REAC	Pre-NOTCH Processing in the Endoplasmic Reticulum	REAC:R-HSA-1912399	0.03575395926476853	1.4466758589920485	6	1432	4	10760	ENSG00000148400,ENSG00000134250,ENSG00000074181,ENSG00000204301
REAC	Uptake and function of diphtheria toxin	REAC:R-HSA-5336415	0.03575395926476853	1.4466758589920485	6	1432	4	10760	ENSG00000167658,ENSG00000080824,ENSG00000096384,ENSG00000198431
REAC	Phase I - Functionalization of compounds	REAC:R-HSA-211945	0.03647722816374778	1.437978170314151	103	1432	24	10760	ENSG00000106546,ENSG00000165092,ENSG00000172379,ENSG00000140459,ENSG00000160882,ENSG00000179142,ENSG00000140465,ENSG00000140505,ENSG00000138061,ENSG00000231852,ENSG00000135929,ENSG00000111012,ENSG00000108242,ENSG00000138109,ENSG00000130649,ENSG00000186104,ENSG00000106258,ENSG00000143819,ENSG00000096384,ENSG00000124588,ENSG00000012504,ENSG00000127948,ENSG00000110958,ENSG00000095303
REAC	Cellular responses to stimuli	REAC:R-HSA-8953897	0.03691498808692854	1.4327972673954383	765	1432	127	10760	ENSG00000103222,ENSG00000118137,ENSG00000084674,ENSG00000070669,ENSG00000162772,ENSG00000128272,ENSG00000169136,ENSG00000147416,ENSG00000250565,ENSG00000165240,ENSG00000107262,ENSG00000179218,ENSG00000145349,ENSG00000178741,ENSG00000118260,ENSG00000157613,ENSG00000105662,ENSG00000204435,ENSG00000159176,ENSG00000036257,ENSG00000044090,ENSG00000165168,ENSG00000137100,ENSG00000166847,ENSG00000175197…
REAC	Inflammasomes	REAC:R-HSA-622312	0.03695013962601128	1.4323839161678928	21	1432	8	10760	ENSG00000163568,ENSG00000171791,ENSG00000137752,ENSG00000096384,ENSG00000103313,ENSG00000077150,ENSG00000110218,ENSG00000173039
REAC	Toll Like Receptor 3 (TLR3) Cascade	REAC:R-HSA-168164	0.03695013962601128	1.4323839161678928	92	1432	22	10760	ENSG00000204305,ENSG00000064012,ENSG00000118260,ENSG00000139318,ENSG00000189403,ENSG00000177606,ENSG00000109339,ENSG00000112062,ENSG00000102882,ENSG00000166484,ENSG00000107643,ENSG00000068305,ENSG00000077150,ENSG00000167207,ENSG00000173039,ENSG00000104312,ENSG00000143947,ENSG00000071242,ENSG00000173432,ENSG00000164342,ENSG00000150991,ENSG00000105053
REAC	Clathrin-mediated endocytosis	REAC:R-HSA-8856828	0.038382687763348855	1.415864616887664	144	1432	31	10760	ENSG00000184009,ENSG00000173744,ENSG00000144891,ENSG00000161203,ENSG00000084674,ENSG00000109321,ENSG00000163466,ENSG00000141480,ENSG00000181072,ENSG00000153071,ENSG00000146648,ENSG00000174804,ENSG00000173020,ENSG00000100077,ENSG00000127946,ENSG00000130787,ENSG00000198399,ENSG00000137261,ENSG00000011405,ENSG00000143947,ENSG00000138760,ENSG00000107295,ENSG00000187714,ENSG00000136738,ENSG00000243244…
REAC	Processing of DNA double-strand break ends	REAC:R-HSA-5693607	0.038709980832584895	1.4121770437237902	98	1432	23	10760	ENSG00000158019,ENSG00000012048,ENSG00000197903,ENSG00000234289,ENSG00000197837,ENSG00000158406,ENSG00000197061,ENSG00000197238,ENSG00000270276,ENSG00000270882,ENSG00000273542,ENSG00000274618,ENSG00000275126,ENSG00000276180,ENSG00000276966,ENSG00000277157,ENSG00000278637,ENSG00000278705,ENSG00000172977,ENSG00000112130,ENSG00000143947,ENSG00000111602,ENSG00000150991
REAC	Signaling by moderate kinase activity BRAF mutants	REAC:R-HSA-6802946	0.041485122510617256	1.3821076230462748	45	1432	13	10760	ENSG00000184009,ENSG00000141480,ENSG00000089234,ENSG00000198668,ENSG00000145349,ENSG00000171560,ENSG00000259207,ENSG00000096968,ENSG00000171435,ENSG00000102882,ENSG00000167085,ENSG00000116473,ENSG00000197122
REAC	Signaling by RAS mutants	REAC:R-HSA-6802949	0.041485122510617256	1.3821076230462748	45	1432	13	10760	ENSG00000184009,ENSG00000141480,ENSG00000089234,ENSG00000198668,ENSG00000145349,ENSG00000171560,ENSG00000259207,ENSG00000096968,ENSG00000171435,ENSG00000102882,ENSG00000167085,ENSG00000116473,ENSG00000197122
REAC	Paradoxical activation of RAF signaling by kinase inactive BRAF	REAC:R-HSA-6802955	0.041485122510617256	1.3821076230462748	45	1432	13	10760	ENSG00000184009,ENSG00000141480,ENSG00000089234,ENSG00000198668,ENSG00000145349,ENSG00000171560,ENSG00000259207,ENSG00000096968,ENSG00000171435,ENSG00000102882,ENSG00000167085,ENSG00000116473,ENSG00000197122
REAC	Signaling downstream of RAS mutants	REAC:R-HSA-9649948	0.041485122510617256	1.3821076230462748	45	1432	13	10760	ENSG00000184009,ENSG00000141480,ENSG00000089234,ENSG00000198668,ENSG00000145349,ENSG00000171560,ENSG00000259207,ENSG00000096968,ENSG00000171435,ENSG00000102882,ENSG00000167085,ENSG00000116473,ENSG00000197122
REAC	Neurotransmitter release cycle	REAC:R-HSA-112310	0.041485122510617256	1.3821076230462748	50	1432	14	10760	ENSG00000183044,ENSG00000070748,ENSG00000115419,ENSG00000104863,ENSG00000079841,ENSG00000104888,ENSG00000187714,ENSG00000105143,ENSG00000175003,ENSG00000101438,ENSG00000132164,ENSG00000111181,ENSG00000010379,ENSG00000157152
REAC	Endogenous sterols	REAC:R-HSA-211976	0.04259940988910254	1.3705964169461438	26	1432	9	10760	ENSG00000106546,ENSG00000172379,ENSG00000140459,ENSG00000160882,ENSG00000179142,ENSG00000138061,ENSG00000231852,ENSG00000135929,ENSG00000012504
REAC	Constitutive Signaling by AKT1 E17K in Cancer	REAC:R-HSA-5674400	0.04259940988910254	1.3705964169461438	26	1432	9	10760	ENSG00000105221,ENSG00000117020,ENSG00000002330,ENSG00000132906,ENSG00000118260,ENSG00000118689,ENSG00000184481,ENSG00000105723,ENSG00000140992
REAC	Death Receptor Signalling	REAC:R-HSA-73887	0.04514671982176622	1.3453737982863967	140	1432	30	10760	ENSG00000159842,ENSG00000151694,ENSG00000104728,ENSG00000074964,ENSG00000198844,ENSG00000163947,ENSG00000050327,ENSG00000002330,ENSG00000064012,ENSG00000003402,ENSG00000196591,ENSG00000179222,ENSG00000107643,ENSG00000172936,ENSG00000124126,ENSG00000163558,ENSG00000080815,ENSG00000143801,ENSG00000204628,ENSG00000113319,ENSG00000173039,ENSG00000104312,ENSG00000143947,ENSG00000115310,ENSG00000040608…
REAC	SUMO E3 ligases SUMOylate target proteins	REAC:R-HSA-3108232	0.045599704388249056	1.3410379727515378	170	1432	35	10760	ENSG00000012048,ENSG00000130816,ENSG00000197837,ENSG00000158406,ENSG00000197061,ENSG00000197238,ENSG00000270276,ENSG00000270882,ENSG00000273542,ENSG00000274618,ENSG00000275126,ENSG00000276180,ENSG00000276966,ENSG00000277157,ENSG00000278637,ENSG00000278705,ENSG00000196591,ENSG00000141644,ENSG00000196498,ENSG00000077150,ENSG00000131408,ENSG00000180530,ENSG00000185115,ENSG00000186951,ENSG00000132170…
REAC	VEGFA-VEGFR2 Pathway	REAC:R-HSA-4420097	0.04592044717214093	1.337993891440926	94	1432	22	10760	ENSG00000184009,ENSG00000105221,ENSG00000117020,ENSG00000198668,ENSG00000105974,ENSG00000167193,ENSG00000165168,ENSG00000155849,ENSG00000010810,ENSG00000080824,ENSG00000106211,ENSG00000138448,ENSG00000259207,ENSG00000112062,ENSG00000164867,ENSG00000180370,ENSG00000140992,ENSG00000124181,ENSG00000154229,ENSG00000067606,ENSG00000120899,ENSG00000101255
REAC	Interaction between L1 and Ankyrins	REAC:R-HSA-445095	0.046419139849033855	1.333302911322566	31	1432	10	10760	ENSG00000184009,ENSG00000029534,ENSG00000145362,ENSG00000168356,ENSG00000105711,ENSG00000149575,ENSG00000007314,ENSG00000183873,ENSG00000136546,ENSG00000169432
REAC	Nucleotide-binding domain, leucine rich repeat containing receptor (NLR) signaling pathways	REAC:R-HSA-168643	0.04645652409935948	1.3329532874531231	56	1432	15	10760	ENSG00000163568,ENSG00000171791,ENSG00000137752,ENSG00000064012,ENSG00000132906,ENSG00000096384,ENSG00000112062,ENSG00000103313,ENSG00000077150,ENSG00000167207,ENSG00000110218,ENSG00000173039,ENSG00000104312,ENSG00000143947,ENSG00000150991
REAC	Muscle contraction	REAC:R-HSA-397014	0.04764858145421213	1.3219500242130287	195	1432	39	10760	ENSG00000107796,ENSG00000159251,ENSG00000163017,ENSG00000105409,ENSG00000069849,ENSG00000157087,ENSG00000007402,ENSG00000198668,ENSG00000145349,ENSG00000152402,ENSG00000082781,ENSG00000184408,ENSG00000171385,ENSG00000055118,ENSG00000115041,ENSG00000123700,ENSG00000100433,ENSG00000082482,ENSG00000171303,ENSG00000164626,ENSG00000169427,ENSG00000053918,ENSG00000197616,ENSG00000180209,ENSG00000175206…
REAC	FLT3 Signaling	REAC:R-HSA-9607240	0.048241579189688834	1.3165784839909933	36	1432	11	10760	ENSG00000105221,ENSG00000117020,ENSG00000118689,ENSG00000010810,ENSG00000033327,ENSG00000100351,ENSG00000143947,ENSG00000101082,ENSG00000126561,ENSG00000173757,ENSG00000150991
REAC	Antigen processing-Cross presentation	REAC:R-HSA-1236975	0.0484882946841054	1.3143630895967102	106	1432	24	10760	ENSG00000179218,ENSG00000170458,ENSG00000135218,ENSG00000165168,ENSG00000171560,ENSG00000234745,ENSG00000204525,ENSG00000204592,ENSG00000204632,ENSG00000189403,ENSG00000138448,ENSG00000082781,ENSG00000113441,ENSG00000172936,ENSG00000143947,ENSG00000160678,ENSG00000127922,ENSG00000168394,ENSG00000150455,ENSG00000174125,ENSG00000137462,ENSG00000174130,ENSG00000150991,ENSG00000049245
REAC	Signaling by ERBB2	REAC:R-HSA-1227986	0.0484882946841054	1.3143630895967102	46	1432	13	10760	ENSG00000105221,ENSG00000117020,ENSG00000131504,ENSG00000146648,ENSG00000010810,ENSG00000080824,ENSG00000124181,ENSG00000154229,ENSG00000181852,ENSG00000143947,ENSG00000197122,ENSG00000150991,ENSG00000138592
REAC	Interleukin-21 signaling	REAC:R-HSA-9020958	0.049085699738655945	1.3090450135627258	10	1432	5	10760	ENSG00000138684,ENSG00000103522,ENSG00000115415,ENSG00000126561,ENSG00000173757
REAC	Senescence-Associated Secretory Phenotype (SASP)	REAC:R-HSA-2559582	0.049085699738655945	1.3090450135627258	112	1432	25	10760	ENSG00000204371,ENSG00000164032,ENSG00000197903,ENSG00000234289,ENSG00000197837,ENSG00000158406,ENSG00000197061,ENSG00000197238,ENSG00000270276,ENSG00000270882,ENSG00000273542,ENSG00000274618,ENSG00000275126,ENSG00000276180,ENSG00000276966,ENSG00000277157,ENSG00000278637,ENSG00000278705,ENSG00000177606,ENSG00000102882,ENSG00000166484,ENSG00000173039,ENSG00000143947,ENSG00000071242,ENSG00000150991
REAC	Activation of the AP-1 family of transcription factors	REAC:R-HSA-450341	0.049085699738655945	1.3090450135627258	10	1432	5	10760	ENSG00000177606,ENSG00000109339,ENSG00000112062,ENSG00000102882,ENSG00000107643
REAC	CaMK IV-mediated phosphorylation of CREB	REAC:R-HSA-111932	0.049085699738655945	1.3090450135627258	10	1432	5	10760	ENSG00000198668,ENSG00000145349,ENSG00000152495,ENSG00000110931,ENSG00000118260
REAC	AKT phosphorylates targets in the nucleus	REAC:R-HSA-198693	0.049085699738655945	1.3090450135627258	10	1432	5	10760	ENSG00000105221,ENSG00000117020,ENSG00000118260,ENSG00000118689,ENSG00000184481
GO:MF	signaling receptor binding	GO:0005102	7.679915699914373e-19	18.114643547060016	1341	1871	261	17159	ENSG00000165029,ENSG00000159640,ENSG00000130402,ENSG00000137845,ENSG00000151694,ENSG00000114948,ENSG00000141433,ENSG00000159723,ENSG00000144891,ENSG00000214274,ENSG00000154188,ENSG00000185046,ENSG00000161203,ENSG00000105290,ENSG00000118137,ENSG00000084674,ENSG00000109321,ENSG00000172379,ENSG00000141480,ENSG00000158019,ENSG00000204463,ENSG00000168398,ENSG00000015475,ENSG00000125378,ENSG00000106804…
GO:MF	enzyme binding	GO:0019899	5.554260840913849e-16	15.255373728635183	1745	1871	307	17159	ENSG00000183044,ENSG00000165029,ENSG00000085563,ENSG00000159640,ENSG00000100312,ENSG00000107796,ENSG00000169067,ENSG00000184009,ENSG00000137845,ENSG00000173175,ENSG00000155897,ENSG00000123908,ENSG00000151320,ENSG00000105127,ENSG00000011243,ENSG00000110497,ENSG00000154188,ENSG00000029534,ENSG00000145362,ENSG00000118137,ENSG00000084674,ENSG00000141480,ENSG00000128272,ENSG00000169136,ENSG00000069849…
GO:MF	ion binding	GO:0043167	6.159059743964406e-15	14.21048558315634	1778	1871	307	17159	ENSG00000183044,ENSG00000165029,ENSG00000107331,ENSG00000085563,ENSG00000115657,ENSG00000114770,ENSG00000160179,ENSG00000159640,ENSG00000130234,ENSG00000087085,ENSG00000153086,ENSG00000100312,ENSG00000159251,ENSG00000164199,ENSG00000079557,ENSG00000081051,ENSG00000187546,ENSG00000204472,ENSG00000196139,ENSG00000105221,ENSG00000117020,ENSG00000161905,ENSG00000162551,ENSG00000123505,ENSG00000174876…
GO:MF	ion transmembrane transporter activity	GO:0015075	1.643367458276913e-14	13.784265317113334	774	1871	163	17159	ENSG00000103222,ENSG00000023839,ENSG00000114770,ENSG00000154122,ENSG00000240583,ENSG00000108684,ENSG00000159363,ENSG00000127249,ENSG00000105409,ENSG00000157087,ENSG00000147416,ENSG00000250565,ENSG00000165240,ENSG00000124406,ENSG00000167995,ENSG00000158966,ENSG00000198216,ENSG00000081248,ENSG00000153956,ENSG00000007402,ENSG00000167535,ENSG00000182389,ENSG00000075429,ENSG00000185933,ENSG00000135218…
GO:MF	signaling receptor activity	GO:0038023	5.674066060903797e-13	12.246105612192093	1231	1871	224	17159	ENSG00000165029,ENSG00000064687,ENSG00000078549,ENSG00000135298,ENSG00000164199,ENSG00000171873,ENSG00000204305,ENSG00000144891,ENSG00000106546,ENSG00000166148,ENSG00000198049,ENSG00000100739,ENSG00000168398,ENSG00000204217,ENSG00000163394,ENSG00000121807,ENSG00000160791,ENSG00000121797,ENSG00000170458,ENSG00000135218,ENSG00000196776,ENSG00000110848,ENSG00000166664,ENSG00000168539,ENSG00000181072…
GO:MF	molecular transducer activity	GO:0060089	5.674066060903797e-13	12.246105612192093	1231	1871	224	17159	ENSG00000165029,ENSG00000064687,ENSG00000078549,ENSG00000135298,ENSG00000164199,ENSG00000171873,ENSG00000204305,ENSG00000144891,ENSG00000106546,ENSG00000166148,ENSG00000198049,ENSG00000100739,ENSG00000168398,ENSG00000204217,ENSG00000163394,ENSG00000121807,ENSG00000160791,ENSG00000121797,ENSG00000170458,ENSG00000135218,ENSG00000196776,ENSG00000110848,ENSG00000166664,ENSG00000168539,ENSG00000181072…
GO:MF	identical protein binding	GO:0042802	1.429981892112051e-12	11.844669461979418	1866	1871	308	17159	ENSG00000109576,ENSG00000183044,ENSG00000160179,ENSG00000172350,ENSG00000196177,ENSG00000130234,ENSG00000087085,ENSG00000097021,ENSG00000184009,ENSG00000130402,ENSG00000137845,ENSG00000197381,ENSG00000155897,ENSG00000171873,ENSG00000204305,ENSG00000106546,ENSG00000163568,ENSG00000023330,ENSG00000184254,ENSG00000123505,ENSG00000116337,ENSG00000214274,ENSG00000154188,ENSG00000034053,ENSG00000132703…
GO:MF	transmembrane transporter activity	GO:0022857	2.695132185682464e-12	11.569419929510767	996	1871	188	17159	ENSG00000165029,ENSG00000179869,ENSG00000107331,ENSG00000167972,ENSG00000064687,ENSG00000085563,ENSG00000115657,ENSG00000103222,ENSG00000023839,ENSG00000114770,ENSG00000160179,ENSG00000154122,ENSG00000240583,ENSG00000108684,ENSG00000159363,ENSG00000127249,ENSG00000105409,ENSG00000157087,ENSG00000147416,ENSG00000250565,ENSG00000165240,ENSG00000124406,ENSG00000160862,ENSG00000171791,ENSG00000167995…
GO:MF	inorganic molecular entity transmembrane transporter activity	GO:0015318	2.695132185682464e-12	11.569419929510767	663	1871	139	17159	ENSG00000103222,ENSG00000023839,ENSG00000114770,ENSG00000154122,ENSG00000240583,ENSG00000108684,ENSG00000159363,ENSG00000127249,ENSG00000105409,ENSG00000157087,ENSG00000147416,ENSG00000250565,ENSG00000165240,ENSG00000124406,ENSG00000167995,ENSG00000158966,ENSG00000198216,ENSG00000081248,ENSG00000153956,ENSG00000007402,ENSG00000167535,ENSG00000182389,ENSG00000075429,ENSG00000185933,ENSG00000138435…
GO:MF	amide binding	GO:0033218	4.9340598030857645e-12	11.306795590964493	343	1871	87	17159	ENSG00000087085,ENSG00000097021,ENSG00000078549,ENSG00000204305,ENSG00000119711,ENSG00000214274,ENSG00000161203,ENSG00000034053,ENSG00000118137,ENSG00000105409,ENSG00000166148,ENSG00000198049,ENSG00000158019,ENSG00000186318,ENSG00000089234,ENSG00000173372,ENSG00000163394,ENSG00000170458,ENSG00000135218,ENSG00000113163,ENSG00000120885,ENSG00000145708,ENSG00000106113,ENSG00000213145,ENSG00000155368…
GO:MF	anion binding	GO:0043168	5.809716137188746e-12	11.235845086725716	929	1871	177	17159	ENSG00000183044,ENSG00000165029,ENSG00000107331,ENSG00000085563,ENSG00000115657,ENSG00000114770,ENSG00000160179,ENSG00000159640,ENSG00000159251,ENSG00000079557,ENSG00000081051,ENSG00000196139,ENSG00000105221,ENSG00000117020,ENSG00000161905,ENSG00000174876,ENSG00000237763,ENSG00000187733,ENSG00000130208,ENSG00000050327,ENSG00000198513,ENSG00000159363,ENSG00000105409,ENSG00000157087,ENSG00000165240…
GO:MF	ion channel activity	GO:0005216	1.4479281287283504e-11	10.839252994817977	398	1871	95	17159	ENSG00000240583,ENSG00000108684,ENSG00000167995,ENSG00000158966,ENSG00000198216,ENSG00000081248,ENSG00000153956,ENSG00000007402,ENSG00000167535,ENSG00000182389,ENSG00000075429,ENSG00000185933,ENSG00000138435,ENSG00000120903,ENSG00000188037,ENSG00000114859,ENSG00000103249,ENSG00000151834,ENSG00000011677,ENSG00000186297,ENSG00000145863,ENSG00000187730,ENSG00000163285,ENSG00000182256,ENSG00000268089…
GO:MF	protein dimerization activity	GO:0046983	3.346427938693148e-11	10.475418522569903	768	1871	151	17159	ENSG00000109576,ENSG00000160179,ENSG00000172350,ENSG00000087085,ENSG00000097021,ENSG00000130402,ENSG00000137845,ENSG00000155897,ENSG00000144891,ENSG00000106546,ENSG00000184254,ENSG00000214274,ENSG00000172379,ENSG00000162772,ENSG00000128272,ENSG00000197548,ENSG00000175334,ENSG00000119866,ENSG00000171791,ENSG00000129473,ENSG00000258643,ENSG00000168398,ENSG00000123095,ENSG00000176171,ENSG00000145349…
GO:MF	channel activity	GO:0015267	5.04594130246436e-11	10.29705780577328	444	1871	101	17159	ENSG00000240583,ENSG00000108684,ENSG00000171791,ENSG00000167995,ENSG00000158966,ENSG00000198216,ENSG00000081248,ENSG00000153956,ENSG00000007402,ENSG00000167535,ENSG00000182389,ENSG00000075429,ENSG00000185933,ENSG00000138435,ENSG00000120903,ENSG00000188037,ENSG00000114859,ENSG00000103249,ENSG00000151834,ENSG00000011677,ENSG00000186297,ENSG00000145863,ENSG00000187730,ENSG00000163285,ENSG00000182256…
GO:MF	passive transmembrane transporter activity	GO:0022803	5.457657554126149e-11	10.262993718028367	445	1871	101	17159	ENSG00000240583,ENSG00000108684,ENSG00000171791,ENSG00000167995,ENSG00000158966,ENSG00000198216,ENSG00000081248,ENSG00000153956,ENSG00000007402,ENSG00000167535,ENSG00000182389,ENSG00000075429,ENSG00000185933,ENSG00000138435,ENSG00000120903,ENSG00000188037,ENSG00000114859,ENSG00000103249,ENSG00000151834,ENSG00000011677,ENSG00000186297,ENSG00000145863,ENSG00000187730,ENSG00000163285,ENSG00000182256…
GO:MF	transporter activity	GO:0005215	8.25047556850348e-11	10.08352101741078	1110	1871	198	17159	ENSG00000165029,ENSG00000179869,ENSG00000107331,ENSG00000167972,ENSG00000064687,ENSG00000085563,ENSG00000115657,ENSG00000103222,ENSG00000023839,ENSG00000114770,ENSG00000160179,ENSG00000154122,ENSG00000118137,ENSG00000084674,ENSG00000189058,ENSG00000240583,ENSG00000108684,ENSG00000206190,ENSG00000159363,ENSG00000127249,ENSG00000105409,ENSG00000157087,ENSG00000147416,ENSG00000250565,ENSG00000165240…
GO:MF	protein domain specific binding	GO:0019904	9.927184157821668e-11	10.003173921508829	488	1871	107	17159	ENSG00000151694,ENSG00000128272,ENSG00000157087,ENSG00000175334,ENSG00000171791,ENSG00000129473,ENSG00000258643,ENSG00000160014,ENSG00000198668,ENSG00000143933,ENSG00000042493,ENSG00000137752,ENSG00000064012,ENSG00000132906,ENSG00000255112,ENSG00000108797,ENSG00000167193,ENSG00000204435,ENSG00000036257,ENSG00000112977,ENSG00000175197,ENSG00000128512,ENSG00000113657,ENSG00000204371,ENSG00000155849…
GO:MF	gated channel activity	GO:0022836	5.809958497426993e-10	9.235826969916523	279	1871	71	17159	ENSG00000240583,ENSG00000108684,ENSG00000167995,ENSG00000158966,ENSG00000198216,ENSG00000081248,ENSG00000153956,ENSG00000007402,ENSG00000167535,ENSG00000182389,ENSG00000075429,ENSG00000185933,ENSG00000138435,ENSG00000120903,ENSG00000188037,ENSG00000114859,ENSG00000151834,ENSG00000011677,ENSG00000186297,ENSG00000145863,ENSG00000163285,ENSG00000182256,ENSG00000101958,ENSG00000145451,ENSG00000109738…
GO:MF	cation transmembrane transporter activity	GO:0008324	4.551803800656432e-9	8.341816465885532	592	1871	118	17159	ENSG00000240583,ENSG00000108684,ENSG00000159363,ENSG00000127249,ENSG00000105409,ENSG00000157087,ENSG00000147416,ENSG00000250565,ENSG00000165240,ENSG00000124406,ENSG00000158966,ENSG00000198216,ENSG00000081248,ENSG00000153956,ENSG00000007402,ENSG00000167535,ENSG00000182389,ENSG00000075429,ENSG00000185933,ENSG00000138435,ENSG00000120903,ENSG00000178741,ENSG00000171189,ENSG00000161509,ENSG00000198785…
GO:MF	protein homodimerization activity	GO:0042803	4.652565909930361e-9	8.332307465781009	647	1871	126	17159	ENSG00000109576,ENSG00000160179,ENSG00000172350,ENSG00000087085,ENSG00000097021,ENSG00000130402,ENSG00000137845,ENSG00000155897,ENSG00000106546,ENSG00000184254,ENSG00000214274,ENSG00000162772,ENSG00000197548,ENSG00000175334,ENSG00000119866,ENSG00000171791,ENSG00000129473,ENSG00000258643,ENSG00000123095,ENSG00000176171,ENSG00000145349,ENSG00000110619,ENSG00000105971,ENSG00000105388,ENSG00000147869…
GO:MF	small molecule binding	GO:0036094	7.473782606876026e-9	8.126459538812744	934	1871	166	17159	ENSG00000183044,ENSG00000165029,ENSG00000107331,ENSG00000085563,ENSG00000115657,ENSG00000114770,ENSG00000160179,ENSG00000097021,ENSG00000100312,ENSG00000159251,ENSG00000130402,ENSG00000079557,ENSG00000105221,ENSG00000117020,ENSG00000165092,ENSG00000119711,ENSG00000118137,ENSG00000189058,ENSG00000050327,ENSG00000198513,ENSG00000105409,ENSG00000157087,ENSG00000165240,ENSG00000107262,ENSG00000103507…
GO:MF	transmembrane signaling receptor activity	GO:0004888	8.765959802287804e-9	8.057200525204376	1009	1871	176	17159	ENSG00000165029,ENSG00000064687,ENSG00000078549,ENSG00000135298,ENSG00000164199,ENSG00000171873,ENSG00000204305,ENSG00000144891,ENSG00000166148,ENSG00000198049,ENSG00000100739,ENSG00000168398,ENSG00000204217,ENSG00000163394,ENSG00000121807,ENSG00000160791,ENSG00000121797,ENSG00000170458,ENSG00000110848,ENSG00000166664,ENSG00000168539,ENSG00000181072,ENSG00000133019,ENSG00000138435,ENSG00000120903…
GO:MF	peptide binding	GO:0042277	1.0197775457135995e-8	7.9914945549102585	285	1871	69	17159	ENSG00000087085,ENSG00000078549,ENSG00000204305,ENSG00000214274,ENSG00000161203,ENSG00000034053,ENSG00000118137,ENSG00000105409,ENSG00000166148,ENSG00000198049,ENSG00000158019,ENSG00000186318,ENSG00000089234,ENSG00000173372,ENSG00000163394,ENSG00000170458,ENSG00000135218,ENSG00000120885,ENSG00000145708,ENSG00000106113,ENSG00000213145,ENSG00000116133,ENSG00000105246,ENSG00000086205,ENSG00000174804…
GO:MF	transmembrane transporter binding	GO:0044325	1.0205454886792239e-8	7.9911676327489	114	1871	38	17159	ENSG00000130402,ENSG00000151320,ENSG00000029534,ENSG00000145362,ENSG00000161203,ENSG00000160014,ENSG00000198668,ENSG00000143933,ENSG00000145349,ENSG00000105974,ENSG00000131504,ENSG00000088832,ENSG00000047932,ENSG00000152413,ENSG00000169282,ENSG00000069424,ENSG00000171385,ENSG00000053918,ENSG00000188906,ENSG00000049759,ENSG00000175115,ENSG00000179364,ENSG00000184588,ENSG00000118762,ENSG00000057294…
GO:MF	inorganic cation transmembrane transporter activity	GO:0022890	1.0205454886792239e-8	7.9911676327489	541	1871	109	17159	ENSG00000240583,ENSG00000108684,ENSG00000159363,ENSG00000127249,ENSG00000105409,ENSG00000157087,ENSG00000147416,ENSG00000250565,ENSG00000165240,ENSG00000124406,ENSG00000158966,ENSG00000198216,ENSG00000081248,ENSG00000153956,ENSG00000007402,ENSG00000167535,ENSG00000182389,ENSG00000075429,ENSG00000185933,ENSG00000138435,ENSG00000120903,ENSG00000178741,ENSG00000171189,ENSG00000161509,ENSG00000198785…
GO:MF	metal ion transmembrane transporter activity	GO:0046873	1.27141687882929e-8	7.895712027344948	399	1871	87	17159	ENSG00000240583,ENSG00000108684,ENSG00000105409,ENSG00000157087,ENSG00000165240,ENSG00000158966,ENSG00000198216,ENSG00000081248,ENSG00000153956,ENSG00000007402,ENSG00000167535,ENSG00000182389,ENSG00000075429,ENSG00000171189,ENSG00000161509,ENSG00000116032,ENSG00000099822,ENSG00000138448,ENSG00000111262,ENSG00000184408,ENSG00000171385,ENSG00000055118,ENSG00000140015,ENSG00000173826,ENSG00000184611…
GO:MF	cation channel activity	GO:0005261	4.6992616659885596e-8	7.327970371761258	314	1871	72	17159	ENSG00000240583,ENSG00000108684,ENSG00000158966,ENSG00000198216,ENSG00000081248,ENSG00000153956,ENSG00000007402,ENSG00000167535,ENSG00000182389,ENSG00000075429,ENSG00000185933,ENSG00000138435,ENSG00000120903,ENSG00000171189,ENSG00000161509,ENSG00000198785,ENSG00000116032,ENSG00000099822,ENSG00000138448,ENSG00000111262,ENSG00000184408,ENSG00000171385,ENSG00000055118,ENSG00000140015,ENSG00000173826…
GO:MF	cation binding	GO:0043169	2.027922640494011e-7	6.6929486161273495	1060	1871	177	17159	ENSG00000165029,ENSG00000159640,ENSG00000130234,ENSG00000087085,ENSG00000153086,ENSG00000100312,ENSG00000164199,ENSG00000079557,ENSG00000081051,ENSG00000187546,ENSG00000204472,ENSG00000161905,ENSG00000162551,ENSG00000123505,ENSG00000174876,ENSG00000237763,ENSG00000187733,ENSG00000214274,ENSG00000132703,ENSG00000118137,ENSG00000111701,ENSG00000130208,ENSG00000100299,ENSG00000159363,ENSG00000157087…
GO:MF	extracellular ligand-gated ion channel activity	GO:0005230	3.279664585975308e-7	6.4841705696751015	64	1871	25	17159	ENSG00000138435,ENSG00000120903,ENSG00000151834,ENSG00000011677,ENSG00000186297,ENSG00000145863,ENSG00000163285,ENSG00000182256,ENSG00000101958,ENSG00000145451,ENSG00000109738,ENSG00000182771,ENSG00000152208,ENSG00000171189,ENSG00000161509,ENSG00000198785,ENSG00000116032,ENSG00000108405,ENSG00000187848,ENSG00000109991,ENSG00000135124,ENSG00000083454,ENSG00000099957,ENSG00000120899,ENSG00000196689
GO:MF	cell adhesion molecule binding	GO:0050839	5.454915130731209e-7	6.263212001911907	525	1871	101	17159	ENSG00000130402,ENSG00000137845,ENSG00000151694,ENSG00000114948,ENSG00000100591,ENSG00000204217,ENSG00000179218,ENSG00000042493,ENSG00000153113,ENSG00000136999,ENSG00000112761,ENSG00000150637,ENSG00000102245,ENSG00000196776,ENSG00000039068,ENSG00000040731,ENSG00000079112,ENSG00000107736,ENSG00000081138,ENSG00000150394,ENSG00000113282,ENSG00000117519,ENSG00000184144,ENSG00000082438,ENSG00000141551…
GO:MF	carbohydrate derivative binding	GO:0097367	8.805554408313997e-7	6.055243295132077	822	1871	142	17159	ENSG00000165029,ENSG00000107331,ENSG00000085563,ENSG00000115657,ENSG00000114770,ENSG00000160179,ENSG00000097021,ENSG00000159251,ENSG00000130402,ENSG00000105221,ENSG00000117020,ENSG00000119711,ENSG00000214274,ENSG00000084674,ENSG00000050327,ENSG00000198513,ENSG00000105409,ENSG00000157087,ENSG00000165240,ENSG00000103507,ENSG00000101425,ENSG00000084774,ENSG00000164047,ENSG00000110619,ENSG00000134905…
GO:MF	ligand-gated ion channel activity	GO:0015276	0.0000010257833815164453	5.988944341119523	133	1871	38	17159	ENSG00000240583,ENSG00000108684,ENSG00000138435,ENSG00000120903,ENSG00000151834,ENSG00000011677,ENSG00000186297,ENSG00000145863,ENSG00000163285,ENSG00000182256,ENSG00000101958,ENSG00000145451,ENSG00000109738,ENSG00000182771,ENSG00000152208,ENSG00000171189,ENSG00000161509,ENSG00000198785,ENSG00000116032,ENSG00000099822,ENSG00000055118,ENSG00000151704,ENSG00000123700,ENSG00000143603,ENSG00000108405…
GO:MF	ligand-gated channel activity	GO:0022834	0.0000010257833815164453	5.988944341119523	133	1871	38	17159	ENSG00000240583,ENSG00000108684,ENSG00000138435,ENSG00000120903,ENSG00000151834,ENSG00000011677,ENSG00000186297,ENSG00000145863,ENSG00000163285,ENSG00000182256,ENSG00000101958,ENSG00000145451,ENSG00000109738,ENSG00000182771,ENSG00000152208,ENSG00000171189,ENSG00000161509,ENSG00000198785,ENSG00000116032,ENSG00000099822,ENSG00000055118,ENSG00000151704,ENSG00000123700,ENSG00000143603,ENSG00000108405…
GO:MF	kinase binding	GO:0019900	0.0000011510574083821929	5.938903015621422	632	1871	115	17159	ENSG00000159640,ENSG00000107796,ENSG00000169067,ENSG00000137845,ENSG00000154188,ENSG00000145362,ENSG00000128272,ENSG00000169136,ENSG00000166148,ENSG00000198049,ENSG00000002330,ENSG00000126581,ENSG00000204217,ENSG00000163618,ENSG00000160014,ENSG00000198668,ENSG00000143933,ENSG00000137752,ENSG00000132906,ENSG00000105974,ENSG00000105971,ENSG00000150637,ENSG00000101224,ENSG00000187446,ENSG00000167193…
GO:MF	carboxylic acid binding	GO:0031406	0.0000011510574083821929	5.938903015621422	123	1871	36	17159	ENSG00000079557,ENSG00000081051,ENSG00000196139,ENSG00000130208,ENSG00000084774,ENSG00000228716,ENSG00000121769,ENSG00000164687,ENSG00000165457,ENSG00000178445,ENSG00000101958,ENSG00000145451,ENSG00000109738,ENSG00000198785,ENSG00000116032,ENSG00000243955,ENSG00000213366,ENSG00000084207,ENSG00000101076,ENSG00000007171,ENSG00000164867,ENSG00000012504,ENSG00000170890,ENSG00000112033,ENSG00000132170…
GO:MF	protein kinase binding	GO:0019901	0.0000016849237162379527	5.7734197567314345	559	1871	104	17159	ENSG00000159640,ENSG00000107796,ENSG00000169067,ENSG00000137845,ENSG00000154188,ENSG00000145362,ENSG00000128272,ENSG00000166148,ENSG00000198049,ENSG00000002330,ENSG00000126581,ENSG00000204217,ENSG00000163618,ENSG00000160014,ENSG00000198668,ENSG00000143933,ENSG00000132906,ENSG00000105974,ENSG00000105971,ENSG00000150637,ENSG00000101224,ENSG00000167193,ENSG00000128512,ENSG00000167658,ENSG00000118689…
GO:MF	DNA-binding transcription factor binding	GO:0140297	0.000003988268468701574	5.399215615016522	396	1871	79	17159	ENSG00000130402,ENSG00000172379,ENSG00000128272,ENSG00000140463,ENSG00000119866,ENSG00000171791,ENSG00000123095,ENSG00000179218,ENSG00000174059,ENSG00000111642,ENSG00000118260,ENSG00000105662,ENSG00000164934,ENSG00000175197,ENSG00000198719,ENSG00000101412,ENSG00000122877,ENSG00000184481,ENSG00000049768,ENSG00000155974,ENSG00000180353,ENSG00000196591,ENSG00000108840,ENSG00000048052,ENSG00000114315…
GO:MF	G protein-coupled receptor activity	GO:0004930	0.000006175419552839887	5.20933353146206	380	1871	76	17159	ENSG00000078549,ENSG00000135298,ENSG00000164199,ENSG00000171873,ENSG00000144891,ENSG00000166148,ENSG00000198049,ENSG00000100739,ENSG00000168398,ENSG00000163394,ENSG00000121807,ENSG00000160791,ENSG00000121797,ENSG00000168539,ENSG00000181072,ENSG00000133019,ENSG00000188822,ENSG00000106113,ENSG00000168329,ENSG00000180871,ENSG00000186810,ENSG00000121966,ENSG00000164251,ENSG00000126266,ENSG00000136928…
GO:MF	RNA polymerase II-specific DNA-binding transcription factor binding	GO:0061629	0.000006862748298218802	5.163501929231031	289	1871	62	17159	ENSG00000130402,ENSG00000172379,ENSG00000128272,ENSG00000140463,ENSG00000123095,ENSG00000179218,ENSG00000174059,ENSG00000111642,ENSG00000118260,ENSG00000164934,ENSG00000198719,ENSG00000122877,ENSG00000049768,ENSG00000155974,ENSG00000180353,ENSG00000196591,ENSG00000108840,ENSG00000048052,ENSG00000114315,ENSG00000164683,ENSG00000100644,ENSG00000189403,ENSG00000101076,ENSG00000106211,ENSG00000016082…
GO:MF	voltage-gated channel activity	GO:0022832	0.000007254311094896159	5.139403824010652	149	1871	39	17159	ENSG00000158966,ENSG00000198216,ENSG00000081248,ENSG00000153956,ENSG00000007402,ENSG00000167535,ENSG00000182389,ENSG00000075429,ENSG00000185933,ENSG00000188037,ENSG00000114859,ENSG00000161509,ENSG00000198785,ENSG00000116032,ENSG00000099822,ENSG00000138448,ENSG00000111262,ENSG00000184408,ENSG00000171385,ENSG00000055118,ENSG00000140015,ENSG00000173826,ENSG00000184611,ENSG00000151704,ENSG00000123700…
GO:MF	voltage-gated ion channel activity	GO:0005244	0.000007254311094896159	5.139403824010652	149	1871	39	17159	ENSG00000158966,ENSG00000198216,ENSG00000081248,ENSG00000153956,ENSG00000007402,ENSG00000167535,ENSG00000182389,ENSG00000075429,ENSG00000185933,ENSG00000188037,ENSG00000114859,ENSG00000161509,ENSG00000198785,ENSG00000116032,ENSG00000099822,ENSG00000138448,ENSG00000111262,ENSG00000184408,ENSG00000171385,ENSG00000055118,ENSG00000140015,ENSG00000173826,ENSG00000184611,ENSG00000151704,ENSG00000123700…
GO:MF	transcription factor binding	GO:0008134	0.000010452933856574026	4.9807617976971175	531	1871	97	17159	ENSG00000130402,ENSG00000106546,ENSG00000172379,ENSG00000128272,ENSG00000197548,ENSG00000140463,ENSG00000119866,ENSG00000171791,ENSG00000123095,ENSG00000179218,ENSG00000174059,ENSG00000136807,ENSG00000111642,ENSG00000118260,ENSG00000105662,ENSG00000204435,ENSG00000164934,ENSG00000175197,ENSG00000198719,ENSG00000101412,ENSG00000122877,ENSG00000204371,ENSG00000106462,ENSG00000125740,ENSG00000184481…
GO:MF	neurotransmitter receptor activity	GO:0030594	0.000015860438125735524	4.799684819984289	103	1871	30	17159	ENSG00000166664,ENSG00000168539,ENSG00000181072,ENSG00000133019,ENSG00000138435,ENSG00000120903,ENSG00000151834,ENSG00000011677,ENSG00000186297,ENSG00000145863,ENSG00000187730,ENSG00000163285,ENSG00000182256,ENSG00000268089,ENSG00000146276,ENSG00000111886,ENSG00000101958,ENSG00000145451,ENSG00000109738,ENSG00000182771,ENSG00000152208,ENSG00000171189,ENSG00000161509,ENSG00000198785,ENSG00000116032…
GO:MF	cytokine receptor binding	GO:0005126	0.000017238865697167865	4.763491313782042	233	1871	52	17159	ENSG00000151694,ENSG00000158019,ENSG00000015475,ENSG00000106804,ENSG00000102970,ENSG00000102962,ENSG00000108688,ENSG00000121807,ENSG00000121797,ENSG00000102245,ENSG00000242689,ENSG00000168329,ENSG00000163739,ENSG00000107562,ENSG00000163735,ENSG00000099977,ENSG00000164825,ENSG00000130427,ENSG00000088832,ENSG00000177885,ENSG00000166923,ENSG00000197919,ENSG00000233816,ENSG00000150782,ENSG00000138684…
GO:MF	growth factor receptor binding	GO:0070851	0.000019527904843663058	4.709344349832815	115	1871	32	17159	ENSG00000151694,ENSG00000109321,ENSG00000242689,ENSG00000178568,ENSG00000178607,ENSG00000151422,ENSG00000158815,ENSG00000078579,ENSG00000102678,ENSG00000010810,ENSG00000177885,ENSG00000166923,ENSG00000127946,ENSG00000138684,ENSG00000162594,ENSG00000125571,ENSG00000113520,ENSG00000160712,ENSG00000104432,ENSG00000145839,ENSG00000161638,ENSG00000259207,ENSG00000096968,ENSG00000133116,ENSG00000156642…
GO:MF	nucleotide binding	GO:0000166	0.00002718524718081561	4.565666713838426	710	1871	120	17159	ENSG00000165029,ENSG00000107331,ENSG00000085563,ENSG00000115657,ENSG00000114770,ENSG00000160179,ENSG00000097021,ENSG00000159251,ENSG00000105221,ENSG00000117020,ENSG00000165092,ENSG00000119711,ENSG00000050327,ENSG00000198513,ENSG00000105409,ENSG00000157087,ENSG00000165240,ENSG00000107262,ENSG00000103507,ENSG00000084774,ENSG00000110619,ENSG00000134905,ENSG00000165556,ENSG00000121671,ENSG00000165168…
GO:MF	anion transmembrane transporter activity	GO:0008509	0.000027497667677233584	4.560704141001135	295	1871	61	17159	ENSG00000103222,ENSG00000023839,ENSG00000114770,ENSG00000154122,ENSG00000167995,ENSG00000135218,ENSG00000188037,ENSG00000114859,ENSG00000103249,ENSG00000151834,ENSG00000011677,ENSG00000186297,ENSG00000145863,ENSG00000187730,ENSG00000163285,ENSG00000182256,ENSG00000268089,ENSG00000146276,ENSG00000111886,ENSG00000152661,ENSG00000101958,ENSG00000145451,ENSG00000109738,ENSG00000065600,ENSG00000074803…
GO:MF	nucleoside phosphate binding	GO:1901265	0.000028070596813262632	4.551748353665835	711	1871	120	17159	ENSG00000165029,ENSG00000107331,ENSG00000085563,ENSG00000115657,ENSG00000114770,ENSG00000160179,ENSG00000097021,ENSG00000159251,ENSG00000105221,ENSG00000117020,ENSG00000165092,ENSG00000119711,ENSG00000050327,ENSG00000198513,ENSG00000105409,ENSG00000157087,ENSG00000165240,ENSG00000107262,ENSG00000103507,ENSG00000084774,ENSG00000110619,ENSG00000134905,ENSG00000165556,ENSG00000121671,ENSG00000165168…
GO:MF	molecular function regulator	GO:0098772	0.000028288149473960862	4.548395461858449	1602	1871	235	17159	ENSG00000107331,ENSG00000159842,ENSG00000141433,ENSG00000135298,ENSG00000164199,ENSG00000159723,ENSG00000100591,ENSG00000165092,ENSG00000118137,ENSG00000130208,ENSG00000109321,ENSG00000138639,ENSG00000241484,ENSG00000104728,ENSG00000074964,ENSG00000198844,ENSG00000163947,ENSG00000050327,ENSG00000151693,ENSG00000069849,ENSG00000002330,ENSG00000107262,ENSG00000171791,ENSG00000125378,ENSG00000106804…
GO:MF	adenyl ribonucleotide binding	GO:0032559	0.000030405094184383492	4.517053646956303	343	1871	68	17159	ENSG00000165029,ENSG00000107331,ENSG00000085563,ENSG00000115657,ENSG00000114770,ENSG00000160179,ENSG00000097021,ENSG00000159251,ENSG00000105221,ENSG00000117020,ENSG00000119711,ENSG00000105409,ENSG00000157087,ENSG00000165240,ENSG00000103507,ENSG00000084774,ENSG00000110619,ENSG00000134905,ENSG00000196730,ENSG00000155368,ENSG00000178607,ENSG00000182890,ENSG00000100983,ENSG00000143774,ENSG00000080824…
GO:MF	calmodulin binding	GO:0005516	0.00003653238896626385	4.437321926995804	102	1871	29	17159	ENSG00000155897,ENSG00000157087,ENSG00000145349,ENSG00000152495,ENSG00000110931,ENSG00000196730,ENSG00000103319,ENSG00000172020,ENSG00000173226,ENSG00000183856,ENSG00000143603,ENSG00000053918,ENSG00000117013,ENSG00000185760,ENSG00000277443,ENSG00000079277,ENSG00000176658,ENSG00000154146,ENSG00000183036,ENSG00000182621,ENSG00000107758,ENSG00000120910,ENSG00000117152,ENSG00000152214,ENSG00000198626…
GO:MF	protein heterodimerization activity	GO:0046982	0.00003745547833697185	4.426484652263219	202	1871	46	17159	ENSG00000160179,ENSG00000172350,ENSG00000155897,ENSG00000144891,ENSG00000106546,ENSG00000172379,ENSG00000162772,ENSG00000128272,ENSG00000119866,ENSG00000171791,ENSG00000129473,ENSG00000258643,ENSG00000168398,ENSG00000123095,ENSG00000165168,ENSG00000175197,ENSG00000065361,ENSG00000174804,ENSG00000136928,ENSG00000165417,ENSG00000100644,ENSG00000127946,ENSG00000186395,ENSG00000068305,ENSG00000107745…
GO:MF	adenyl nucleotide binding	GO:0030554	0.00004293708942708367	4.367167398385998	354	1871	69	17159	ENSG00000165029,ENSG00000107331,ENSG00000085563,ENSG00000115657,ENSG00000114770,ENSG00000160179,ENSG00000097021,ENSG00000159251,ENSG00000105221,ENSG00000117020,ENSG00000119711,ENSG00000105409,ENSG00000157087,ENSG00000165240,ENSG00000107262,ENSG00000103507,ENSG00000084774,ENSG00000110619,ENSG00000134905,ENSG00000196730,ENSG00000155368,ENSG00000178607,ENSG00000182890,ENSG00000100983,ENSG00000143774…
GO:MF	G protein-coupled peptide receptor activity	GO:0008528	0.00004293708942708367	4.367167398385998	137	1871	35	17159	ENSG00000078549,ENSG00000144891,ENSG00000166148,ENSG00000198049,ENSG00000100739,ENSG00000168398,ENSG00000163394,ENSG00000121807,ENSG00000160791,ENSG00000121797,ENSG00000106113,ENSG00000168329,ENSG00000180871,ENSG00000186810,ENSG00000121966,ENSG00000112164,ENSG00000178623,ENSG00000170775,ENSG00000126010,ENSG00000120088,ENSG00000185231,ENSG00000176136,ENSG00000128285,ENSG00000152034,ENSG00000164128…
GO:MF	voltage-gated cation channel activity	GO:0022843	0.00004293708942708367	4.367167398385998	131	1871	34	17159	ENSG00000158966,ENSG00000198216,ENSG00000081248,ENSG00000153956,ENSG00000007402,ENSG00000167535,ENSG00000182389,ENSG00000075429,ENSG00000161509,ENSG00000198785,ENSG00000116032,ENSG00000099822,ENSG00000138448,ENSG00000111262,ENSG00000184408,ENSG00000171385,ENSG00000055118,ENSG00000140015,ENSG00000173826,ENSG00000184611,ENSG00000151704,ENSG00000123700,ENSG00000082482,ENSG00000143603,ENSG00000053918…
GO:MF	metal ion binding	GO:0046872	0.00004293708942708367	4.367167398385998	968	1871	153	17159	ENSG00000159640,ENSG00000130234,ENSG00000153086,ENSG00000100312,ENSG00000164199,ENSG00000079557,ENSG00000081051,ENSG00000187546,ENSG00000204472,ENSG00000161905,ENSG00000162551,ENSG00000174876,ENSG00000237763,ENSG00000187733,ENSG00000214274,ENSG00000132703,ENSG00000111701,ENSG00000100299,ENSG00000159363,ENSG00000157087,ENSG00000165240,ENSG00000012048,ENSG00000084774,ENSG00000104327,ENSG00000172137…
GO:MF	lipid binding	GO:0008289	0.00006305979862047548	4.200247420491951	599	1871	103	17159	ENSG00000165029,ENSG00000160179,ENSG00000079557,ENSG00000081051,ENSG00000157985,ENSG00000161905,ENSG00000118137,ENSG00000084674,ENSG00000130208,ENSG00000189058,ENSG00000159363,ENSG00000105409,ENSG00000002330,ENSG00000101425,ENSG00000164047,ENSG00000042493,ENSG00000105974,ENSG00000170458,ENSG00000135218,ENSG00000105388,ENSG00000113163,ENSG00000164430,ENSG00000113282,ENSG00000173163,ENSG00000139117…
GO:MF	Notch binding	GO:0005112	0.00008009263204685773	4.09640743408518	24	1871	12	17159	ENSG00000151694,ENSG00000136999,ENSG00000036257,ENSG00000198719,ENSG00000187957,ENSG00000101384,ENSG00000145794,ENSG00000196498,ENSG00000264343,ENSG00000286019,ENSG00000204301,ENSG00000162804
GO:MF	peptide receptor activity	GO:0001653	0.00008303544565161092	4.0807364791321294	141	1871	35	17159	ENSG00000078549,ENSG00000144891,ENSG00000166148,ENSG00000198049,ENSG00000100739,ENSG00000168398,ENSG00000163394,ENSG00000121807,ENSG00000160791,ENSG00000121797,ENSG00000106113,ENSG00000168329,ENSG00000180871,ENSG00000186810,ENSG00000121966,ENSG00000112164,ENSG00000178623,ENSG00000170775,ENSG00000126010,ENSG00000120088,ENSG00000185231,ENSG00000176136,ENSG00000128285,ENSG00000152034,ENSG00000164128…
GO:MF	inhibitory extracellular ligand-gated ion channel activity	GO:0005237	0.00009473002424760664	4.023512351530444	14	1871	9	17159	ENSG00000151834,ENSG00000011677,ENSG00000186297,ENSG00000145863,ENSG00000163285,ENSG00000182256,ENSG00000101958,ENSG00000145451,ENSG00000109738
GO:MF	protein binding	GO:0005515	0.00014245120370745648	3.846333876636526	13919	1871	1588	17159	ENSG00000109576,ENSG00000129673,ENSG00000183044,ENSG00000165029,ENSG00000085563,ENSG00000023839,ENSG00000160179,ENSG00000172350,ENSG00000163686,ENSG00000159842,ENSG00000196177,ENSG00000159640,ENSG00000130234,ENSG00000087085,ENSG00000153086,ENSG00000122729,ENSG00000097021,ENSG00000143727,ENSG00000100312,ENSG00000005187,ENSG00000107796,ENSG00000169067,ENSG00000159251,ENSG00000184009,ENSG00000187003…
GO:MF	calcium ion transmembrane transporter activity	GO:0015085	0.0001459994031428672	3.8356489196422006	121	1871	31	17159	ENSG00000157087,ENSG00000158966,ENSG00000198216,ENSG00000081248,ENSG00000153956,ENSG00000007402,ENSG00000167535,ENSG00000182389,ENSG00000075429,ENSG00000161509,ENSG00000116032,ENSG00000138448,ENSG00000107130,ENSG00000135124,ENSG00000110218,ENSG00000118762,ENSG00000107593,ENSG00000080815,ENSG00000198626,ENSG00000168003,ENSG00000183023,ENSG00000100678,ENSG00000138741,ENSG00000100991,ENSG00000137672…
GO:MF	protein kinase activity	GO:0004672	0.00016798193634410895	3.774737416892339	518	1871	90	17159	ENSG00000105221,ENSG00000117020,ENSG00000103507,ENSG00000204217,ENSG00000141867,ENSG00000169679,ENSG00000084774,ENSG00000145349,ENSG00000152495,ENSG00000110931,ENSG00000170312,ENSG00000136807,ENSG00000141551,ENSG00000213923,ENSG00000204435,ENSG00000196730,ENSG00000103319,ENSG00000108947,ENSG00000146648,ENSG00000086232,ENSG00000044524,ENSG00000065361,ENSG00000178568,ENSG00000178607,ENSG00000177706…
GO:MF	ATP binding	GO:0005524	0.00017467446259797348	3.7577705842184237	287	1871	57	17159	ENSG00000165029,ENSG00000107331,ENSG00000085563,ENSG00000115657,ENSG00000114770,ENSG00000160179,ENSG00000159251,ENSG00000105221,ENSG00000117020,ENSG00000105409,ENSG00000157087,ENSG00000165240,ENSG00000103507,ENSG00000084774,ENSG00000110619,ENSG00000134905,ENSG00000196730,ENSG00000178607,ENSG00000100983,ENSG00000143774,ENSG00000080824,ENSG00000096384,ENSG00000187522,ENSG00000204389,ENSG00000204388…
GO:MF	GABA receptor activity	GO:0016917	0.0001924898868587457	3.7155920827623183	22	1871	11	17159	ENSG00000136928,ENSG00000151834,ENSG00000011677,ENSG00000186297,ENSG00000145863,ENSG00000187730,ENSG00000163285,ENSG00000182256,ENSG00000268089,ENSG00000146276,ENSG00000111886
GO:MF	integrin binding	GO:0005178	0.0002767942621148158	3.5578429169526413	131	1871	32	17159	ENSG00000130402,ENSG00000137845,ENSG00000151694,ENSG00000114948,ENSG00000179218,ENSG00000136999,ENSG00000112761,ENSG00000150637,ENSG00000102245,ENSG00000079112,ENSG00000107562,ENSG00000151914,ENSG00000078098,ENSG00000077942,ENSG00000189403,ENSG00000090339,ENSG00000115232,ENSG00000169896,ENSG00000138448,ENSG00000259207,ENSG00000132470,ENSG00000082781,ENSG00000091136,ENSG00000185624,ENSG00000154229…
GO:MF	GABA-A receptor activity	GO:0004890	0.0002767942621148158	3.5578429169526413	19	1871	10	17159	ENSG00000151834,ENSG00000011677,ENSG00000186297,ENSG00000145863,ENSG00000187730,ENSG00000163285,ENSG00000182256,ENSG00000268089,ENSG00000146276,ENSG00000111886
GO:MF	ubiquitin-like protein ligase binding	GO:0044389	0.0002767942621148158	3.5578429169526413	285	1871	56	17159	ENSG00000085563,ENSG00000184009,ENSG00000110497,ENSG00000141480,ENSG00000107262,ENSG00000204463,ENSG00000171791,ENSG00000126581,ENSG00000012048,ENSG00000179218,ENSG00000064012,ENSG00000120885,ENSG00000036257,ENSG00000139842,ENSG00000121966,ENSG00000146648,ENSG00000122877,ENSG00000065361,ENSG00000174804,ENSG00000170775,ENSG00000100644,ENSG00000080824,ENSG00000096384,ENSG00000204389,ENSG00000204388…
GO:MF	growth factor binding	GO:0019838	0.0003077435167132172	3.5118110876584923	114	1871	29	17159	ENSG00000135218,ENSG00000108821,ENSG00000187498,ENSG00000142156,ENSG00000146648,ENSG00000065361,ENSG00000077782,ENSG00000037280,ENSG00000112964,ENSG00000143575,ENSG00000115457,ENSG00000146674,ENSG00000115461,ENSG00000134460,ENSG00000100385,ENSG00000160712,ENSG00000171105,ENSG00000138448,ENSG00000259207,ENSG00000132470,ENSG00000133116,ENSG00000113594,ENSG00000100311,ENSG00000113721,ENSG00000130508…
GO:MF	tetrapyrrole binding	GO:0046906	0.0003155178918364059	3.5009760085101638	97	1871	26	17159	ENSG00000115657,ENSG00000134812,ENSG00000165168,ENSG00000140459,ENSG00000160882,ENSG00000179142,ENSG00000140505,ENSG00000138061,ENSG00000231852,ENSG00000135929,ENSG00000108242,ENSG00000138109,ENSG00000130649,ENSG00000186104,ENSG00000086232,ENSG00000004961,ENSG00000096968,ENSG00000007171,ENSG00000164867,ENSG00000126368,ENSG00000073756,ENSG00000130508,ENSG00000143252,ENSG00000197122,ENSG00000185339…
GO:MF	extracellularly ATP-gated cation channel activity	GO:0004931	0.000330306143282321	3.4810833488977413	7	1871	6	17159	ENSG00000108405,ENSG00000187848,ENSG00000109991,ENSG00000135124,ENSG00000083454,ENSG00000099957
GO:MF	receptor ligand activity	GO:0048018	0.00035529412965094355	3.4494119680841697	378	1871	69	17159	ENSG00000141433,ENSG00000159723,ENSG00000118137,ENSG00000109321,ENSG00000125378,ENSG00000106804,ENSG00000187094,ENSG00000102970,ENSG00000102962,ENSG00000108688,ENSG00000147869,ENSG00000089199,ENSG00000242689,ENSG00000147571,ENSG00000163739,ENSG00000107562,ENSG00000163735,ENSG00000197635,ENSG00000111405,ENSG00000130427,ENSG00000180210,ENSG00000158815,ENSG00000078579,ENSG00000102678,ENSG00000115263…
GO:MF	cytokine binding	GO:0019955	0.0003605382050361837	3.44304870776216	133	1871	32	17159	ENSG00000204217,ENSG00000121807,ENSG00000160791,ENSG00000121797,ENSG00000135218,ENSG00000147869,ENSG00000168329,ENSG00000180871,ENSG00000186810,ENSG00000121966,ENSG00000105246,ENSG00000174804,ENSG00000112964,ENSG00000166923,ENSG00000165623,ENSG00000143575,ENSG00000189403,ENSG00000115604,ENSG00000162594,ENSG00000134460,ENSG00000100385,ENSG00000160712,ENSG00000115232,ENSG00000138448,ENSG00000259207…
GO:MF	ubiquitin protein ligase binding	GO:0031625	0.00036285283741300855	3.4402694765014292	268	1871	53	17159	ENSG00000085563,ENSG00000184009,ENSG00000110497,ENSG00000141480,ENSG00000107262,ENSG00000204463,ENSG00000171791,ENSG00000126581,ENSG00000012048,ENSG00000179218,ENSG00000064012,ENSG00000120885,ENSG00000036257,ENSG00000139842,ENSG00000121966,ENSG00000146648,ENSG00000122877,ENSG00000065361,ENSG00000174804,ENSG00000170775,ENSG00000100644,ENSG00000080824,ENSG00000096384,ENSG00000204389,ENSG00000204388…
GO:MF	G protein-coupled receptor binding	GO:0001664	0.00042054972460594837	3.376182647083061	256	1871	51	17159	ENSG00000159640,ENSG00000159723,ENSG00000144891,ENSG00000105290,ENSG00000141480,ENSG00000168398,ENSG00000106804,ENSG00000102970,ENSG00000102962,ENSG00000108688,ENSG00000121807,ENSG00000121797,ENSG00000119865,ENSG00000168329,ENSG00000163739,ENSG00000107562,ENSG00000163735,ENSG00000164825,ENSG00000010810,ENSG00000155760,ENSG00000115263,ENSG00000118702,ENSG00000146535,ENSG00000141404,ENSG00000128266…
GO:MF	calcium channel activity	GO:0005262	0.0004473242567540086	3.349377550991698	105	1871	27	17159	ENSG00000158966,ENSG00000198216,ENSG00000081248,ENSG00000153956,ENSG00000007402,ENSG00000167535,ENSG00000182389,ENSG00000075429,ENSG00000161509,ENSG00000116032,ENSG00000138448,ENSG00000107130,ENSG00000135124,ENSG00000110218,ENSG00000118762,ENSG00000107593,ENSG00000080815,ENSG00000198626,ENSG00000138741,ENSG00000100991,ENSG00000137672,ENSG00000069018,ENSG00000142185,ENSG00000083067,ENSG00000119121…
GO:MF	excitatory extracellular ligand-gated ion channel activity	GO:0005231	0.0004473242567540086	3.349377550991698	28	1871	12	17159	ENSG00000138435,ENSG00000120903,ENSG00000101958,ENSG00000145451,ENSG00000109738,ENSG00000108405,ENSG00000187848,ENSG00000109991,ENSG00000135124,ENSG00000083454,ENSG00000099957,ENSG00000196689
GO:MF	adenylate cyclase binding	GO:0008179	0.00045816919276336226	3.338974116069099	10	1871	7	17159	ENSG00000173175,ENSG00000151320,ENSG00000160014,ENSG00000198668,ENSG00000143933,ENSG00000131236,ENSG00000112186
GO:MF	signaling receptor activator activity	GO:0030546	0.0004641020367297836	3.3333865256586144	382	1871	69	17159	ENSG00000141433,ENSG00000159723,ENSG00000118137,ENSG00000109321,ENSG00000125378,ENSG00000106804,ENSG00000187094,ENSG00000102970,ENSG00000102962,ENSG00000108688,ENSG00000147869,ENSG00000089199,ENSG00000242689,ENSG00000147571,ENSG00000163739,ENSG00000107562,ENSG00000163735,ENSG00000197635,ENSG00000111405,ENSG00000130427,ENSG00000180210,ENSG00000158815,ENSG00000078579,ENSG00000102678,ENSG00000115263…
GO:MF	channel inhibitor activity	GO:0016248	0.0005712646428620585	3.243162654786096	33	1871	13	17159	ENSG00000171791,ENSG00000198668,ENSG00000143933,ENSG00000145349,ENSG00000105974,ENSG00000173163,ENSG00000082482,ENSG00000197584,ENSG00000049759,ENSG00000204628,ENSG00000105711,ENSG00000060237,ENSG00000196632
GO:MF	ribonucleotide binding	GO:0032553	0.0006813963584703379	3.1666001917256756	562	1871	93	17159	ENSG00000165029,ENSG00000107331,ENSG00000085563,ENSG00000115657,ENSG00000114770,ENSG00000160179,ENSG00000097021,ENSG00000159251,ENSG00000105221,ENSG00000117020,ENSG00000119711,ENSG00000050327,ENSG00000198513,ENSG00000105409,ENSG00000157087,ENSG00000165240,ENSG00000103507,ENSG00000084774,ENSG00000110619,ENSG00000134905,ENSG00000196730,ENSG00000155368,ENSG00000178607,ENSG00000164949,ENSG00000182890…
GO:MF	catalytic activity	GO:0003824	0.0007178133676885747	3.1439884581519486	4846	1871	604	17159	ENSG00000109576,ENSG00000129673,ENSG00000183044,ENSG00000167972,ENSG00000115657,ENSG00000172350,ENSG00000163686,ENSG00000151498,ENSG00000122971,ENSG00000196177,ENSG00000159640,ENSG00000130234,ENSG00000087085,ENSG00000153086,ENSG00000122729,ENSG00000097021,ENSG00000143727,ENSG00000100312,ENSG00000005187,ENSG00000137845,ENSG00000151694,ENSG00000114948,ENSG00000145536,ENSG00000197381,ENSG00000164742…
GO:MF	heme binding	GO:0020037	0.000771729167122975	3.112535085494268	91	1871	24	17159	ENSG00000115657,ENSG00000165168,ENSG00000140459,ENSG00000160882,ENSG00000179142,ENSG00000140505,ENSG00000138061,ENSG00000231852,ENSG00000135929,ENSG00000108242,ENSG00000138109,ENSG00000130649,ENSG00000186104,ENSG00000086232,ENSG00000004961,ENSG00000096968,ENSG00000007171,ENSG00000164867,ENSG00000126368,ENSG00000073756,ENSG00000130508,ENSG00000143252,ENSG00000197122,ENSG00000151790
GO:MF	organic acid binding	GO:0043177	0.0009263262085380756	3.0332360482853975	92	1871	24	17159	ENSG00000084774,ENSG00000228716,ENSG00000121769,ENSG00000165457,ENSG00000178445,ENSG00000101958,ENSG00000145451,ENSG00000109738,ENSG00000182890,ENSG00000198785,ENSG00000116032,ENSG00000007171,ENSG00000164867,ENSG00000012504,ENSG00000112033,ENSG00000132170,ENSG00000198626,ENSG00000188488,ENSG00000176974,ENSG00000182199,ENSG00000173638,ENSG00000241635,ENSG00000288702,ENSG00000241119
GO:MF	transmitter-gated channel activity	GO:0022835	0.0009330376795897537	3.030100817445906	54	1871	17	17159	ENSG00000138435,ENSG00000120903,ENSG00000151834,ENSG00000011677,ENSG00000186297,ENSG00000145863,ENSG00000163285,ENSG00000182256,ENSG00000101958,ENSG00000145451,ENSG00000182771,ENSG00000152208,ENSG00000171189,ENSG00000161509,ENSG00000198785,ENSG00000116032,ENSG00000120899
GO:MF	phosphotransferase activity, alcohol group as acceptor	GO:0016773	0.0009330376795897537	3.030100817445906	620	1871	100	17159	ENSG00000105221,ENSG00000117020,ENSG00000103507,ENSG00000204217,ENSG00000141867,ENSG00000169679,ENSG00000084774,ENSG00000145349,ENSG00000152495,ENSG00000110931,ENSG00000170312,ENSG00000136807,ENSG00000141551,ENSG00000213923,ENSG00000204435,ENSG00000196730,ENSG00000136267,ENSG00000153933,ENSG00000103319,ENSG00000108947,ENSG00000146648,ENSG00000086232,ENSG00000044524,ENSG00000065361,ENSG00000178568…
GO:MF	transmitter-gated ion channel activity	GO:0022824	0.0009330376795897537	3.030100817445906	54	1871	17	17159	ENSG00000138435,ENSG00000120903,ENSG00000151834,ENSG00000011677,ENSG00000186297,ENSG00000145863,ENSG00000163285,ENSG00000182256,ENSG00000101958,ENSG00000145451,ENSG00000182771,ENSG00000152208,ENSG00000171189,ENSG00000161509,ENSG00000198785,ENSG00000116032,ENSG00000120899
GO:MF	outward rectifier potassium channel activity	GO:0015271	0.0010111157695548907	2.9951991162186813	11	1871	7	17159	ENSG00000184408,ENSG00000171385,ENSG00000082482,ENSG00000053918,ENSG00000107147,ENSG00000162687,ENSG00000118762
GO:MF	neuropeptide hormone activity	GO:0005184	0.001017185730745391	2.9925997408105287	26	1871	11	17159	ENSG00000141433,ENSG00000159723,ENSG00000187094,ENSG00000147571,ENSG00000118702,ENSG00000134443,ENSG00000139574,ENSG00000175206,ENSG00000101405,ENSG00000181195,ENSG00000134548
GO:MF	ligand-gated anion channel activity	GO:0099095	0.0010196705788869738	2.991540111452769	18	1871	9	17159	ENSG00000151834,ENSG00000011677,ENSG00000186297,ENSG00000145863,ENSG00000163285,ENSG00000182256,ENSG00000101958,ENSG00000145451,ENSG00000109738
GO:MF	postsynaptic neurotransmitter receptor activity	GO:0098960	0.0012013867271341338	2.9203171704278232	50	1871	16	17159	ENSG00000166664,ENSG00000168539,ENSG00000181072,ENSG00000133019,ENSG00000138435,ENSG00000120903,ENSG00000151834,ENSG00000011677,ENSG00000186297,ENSG00000145863,ENSG00000163285,ENSG00000182256,ENSG00000182771,ENSG00000152208,ENSG00000171189,ENSG00000134489
GO:MF	cadherin binding	GO:0045296	0.0012454917209583961	2.904659154963311	331	1871	60	17159	ENSG00000100591,ENSG00000204217,ENSG00000042493,ENSG00000153113,ENSG00000039068,ENSG00000040731,ENSG00000079112,ENSG00000107736,ENSG00000081138,ENSG00000150394,ENSG00000113282,ENSG00000117519,ENSG00000082438,ENSG00000141551,ENSG00000183230,ENSG00000136279,ENSG00000139734,ENSG00000088387,ENSG00000167658,ENSG00000146648,ENSG00000110047,ENSG00000144895,ENSG00000082805,ENSG00000115677,ENSG00000096384…
GO:MF	active transmembrane transporter activity	GO:0022804	0.00130796597685661	2.883403552843257	353	1871	63	17159	ENSG00000165029,ENSG00000179869,ENSG00000107331,ENSG00000167972,ENSG00000064687,ENSG00000085563,ENSG00000115657,ENSG00000103222,ENSG00000023839,ENSG00000114770,ENSG00000160179,ENSG00000154122,ENSG00000159363,ENSG00000127249,ENSG00000105409,ENSG00000157087,ENSG00000147416,ENSG00000250565,ENSG00000165240,ENSG00000124406,ENSG00000079112,ENSG00000103249,ENSG00000178741,ENSG00000128609,ENSG00000184983…
GO:MF	scaffold protein binding	GO:0097110	0.001436217044453418	2.8427799235438562	56	1871	17	17159	ENSG00000064012,ENSG00000010810,ENSG00000152208,ENSG00000164082,ENSG00000198822,ENSG00000080824,ENSG00000055118,ENSG00000053918,ENSG00000186081,ENSG00000169860,ENSG00000183873,ENSG00000197122,ENSG00000070814,ENSG00000095970,ENSG00000026025,ENSG00000196419,ENSG00000108953
GO:MF	protein-containing complex binding	GO:0044877	0.001436217044453418	2.8427799235438562	986	1871	146	17159	ENSG00000087085,ENSG00000130402,ENSG00000137845,ENSG00000151694,ENSG00000114948,ENSG00000148700,ENSG00000204305,ENSG00000106546,ENSG00000204472,ENSG00000029534,ENSG00000145362,ENSG00000132703,ENSG00000163466,ENSG00000204463,ENSG00000141867,ENSG00000179218,ENSG00000042493,ENSG00000105974,ENSG00000136999,ENSG00000112761,ENSG00000150637,ENSG00000135218,ENSG00000102245,ENSG00000079112,ENSG00000111642…
GO:MF	calcium ion binding	GO:0005509	0.0014454244373200522	2.8400046070806284	369	1871	65	17159	ENSG00000164199,ENSG00000204472,ENSG00000162551,ENSG00000174876,ENSG00000237763,ENSG00000187733,ENSG00000132703,ENSG00000100299,ENSG00000157087,ENSG00000104327,ENSG00000172137,ENSG00000160014,ENSG00000198668,ENSG00000143933,ENSG00000179218,ENSG00000110931,ENSG00000014216,ENSG00000039068,ENSG00000040731,ENSG00000079112,ENSG00000107736,ENSG00000081138,ENSG00000150394,ENSG00000187446,ENSG00000105664…
GO:MF	potassium channel activity	GO:0005267	0.0014454244373200522	2.8400046070806284	113	1871	27	17159	ENSG00000240583,ENSG00000171189,ENSG00000099822,ENSG00000111262,ENSG00000184408,ENSG00000171385,ENSG00000055118,ENSG00000140015,ENSG00000173826,ENSG00000184611,ENSG00000151704,ENSG00000123700,ENSG00000100433,ENSG00000082482,ENSG00000171303,ENSG00000164626,ENSG00000169427,ENSG00000197584,ENSG00000143603,ENSG00000053918,ENSG00000117013,ENSG00000185760,ENSG00000107147,ENSG00000162687,ENSG00000168263…
GO:MF	potassium ion transmembrane transporter activity	GO:0015079	0.0016669087971754514	2.7780881613999435	145	1871	32	17159	ENSG00000240583,ENSG00000105409,ENSG00000171189,ENSG00000099822,ENSG00000111262,ENSG00000184408,ENSG00000171385,ENSG00000055118,ENSG00000140015,ENSG00000173826,ENSG00000184611,ENSG00000151704,ENSG00000123700,ENSG00000100433,ENSG00000082482,ENSG00000171303,ENSG00000164626,ENSG00000169427,ENSG00000197584,ENSG00000143603,ENSG00000053918,ENSG00000117013,ENSG00000185760,ENSG00000107147,ENSG00000162687…
GO:MF	ion channel inhibitor activity	GO:0008200	0.001701336526282515	2.7692097739523387	32	1871	12	17159	ENSG00000198668,ENSG00000143933,ENSG00000145349,ENSG00000105974,ENSG00000173163,ENSG00000082482,ENSG00000197584,ENSG00000049759,ENSG00000204628,ENSG00000105711,ENSG00000060237,ENSG00000196632
GO:MF	protein serine/threonine kinase activity	GO:0004674	0.0017967438793346487	2.745513825906704	372	1871	65	17159	ENSG00000105221,ENSG00000117020,ENSG00000103507,ENSG00000204217,ENSG00000141867,ENSG00000145349,ENSG00000152495,ENSG00000170312,ENSG00000136807,ENSG00000141551,ENSG00000213923,ENSG00000204435,ENSG00000196730,ENSG00000103319,ENSG00000146648,ENSG00000086232,ENSG00000178607,ENSG00000177706,ENSG00000164896,ENSG00000173020,ENSG00000100077,ENSG00000198873,ENSG00000105723,ENSG00000166333,ENSG00000188906…
GO:MF	steroid hydroxylase activity	GO:0008395	0.0018508571369360626	2.7326271020654698	37	1871	13	17159	ENSG00000140459,ENSG00000160882,ENSG00000179142,ENSG00000140465,ENSG00000140505,ENSG00000138061,ENSG00000231852,ENSG00000135929,ENSG00000108242,ENSG00000138109,ENSG00000130649,ENSG00000186104,ENSG00000106258
GO:MF	monocarboxylic acid binding	GO:0033293	0.001987823415845648	2.7016221978713024	63	1871	18	17159	ENSG00000079557,ENSG00000081051,ENSG00000196139,ENSG00000130208,ENSG00000121769,ENSG00000164687,ENSG00000243955,ENSG00000213366,ENSG00000084207,ENSG00000101076,ENSG00000012504,ENSG00000170890,ENSG00000112033,ENSG00000132170,ENSG00000188488,ENSG00000241635,ENSG00000288702,ENSG00000241119
GO:MF	signaling receptor regulator activity	GO:0030545	0.002041505310451484	2.690049486034016	425	1871	72	17159	ENSG00000141433,ENSG00000159723,ENSG00000118137,ENSG00000109321,ENSG00000125378,ENSG00000106804,ENSG00000187094,ENSG00000102970,ENSG00000102962,ENSG00000108688,ENSG00000147869,ENSG00000089199,ENSG00000242689,ENSG00000147571,ENSG00000163739,ENSG00000107562,ENSG00000163735,ENSG00000104371,ENSG00000197635,ENSG00000111405,ENSG00000130427,ENSG00000180210,ENSG00000158815,ENSG00000078579,ENSG00000102678…
GO:MF	sodium ion transmembrane transporter activity	GO:0015081	0.002069839497164167	2.6840633300012806	147	1871	32	17159	ENSG00000108684,ENSG00000105409,ENSG00000171189,ENSG00000099822,ENSG00000118762,ENSG00000107593,ENSG00000168356,ENSG00000105711,ENSG00000149575,ENSG00000007314,ENSG00000183873,ENSG00000136546,ENSG00000169432,ENSG00000162572,ENSG00000074803,ENSG00000064651,ENSG00000104888,ENSG00000105143,ENSG00000168575,ENSG00000089057,ENSG00000156222,ENSG00000111371,ENSG00000168003,ENSG00000140675,ENSG00000198743…
GO:MF	ATP-gated ion channel activity	GO:0035381	0.0022053454470884067	2.6565233726298874	9	1871	6	17159	ENSG00000108405,ENSG00000187848,ENSG00000109991,ENSG00000135124,ENSG00000083454,ENSG00000099957
GO:MF	ligand-gated cation channel activity	GO:0099094	0.002542836230403907	2.5946816093572016	111	1871	26	17159	ENSG00000240583,ENSG00000108684,ENSG00000138435,ENSG00000120903,ENSG00000171189,ENSG00000161509,ENSG00000198785,ENSG00000116032,ENSG00000099822,ENSG00000055118,ENSG00000151704,ENSG00000123700,ENSG00000143603,ENSG00000108405,ENSG00000187848,ENSG00000109991,ENSG00000135124,ENSG00000083454,ENSG00000099957,ENSG00000118762,ENSG00000120899,ENSG00000198626,ENSG00000162572,ENSG00000142185,ENSG00000144481…
GO:MF	inorganic anion transmembrane transporter activity	GO:0015103	0.0025448838662784604	2.5943320315532414	136	1871	30	17159	ENSG00000103222,ENSG00000023839,ENSG00000114770,ENSG00000154122,ENSG00000167995,ENSG00000188037,ENSG00000114859,ENSG00000103249,ENSG00000151834,ENSG00000011677,ENSG00000186297,ENSG00000145863,ENSG00000187730,ENSG00000163285,ENSG00000182256,ENSG00000268089,ENSG00000146276,ENSG00000111886,ENSG00000101958,ENSG00000145451,ENSG00000109738,ENSG00000065600,ENSG00000074803,ENSG00000064651,ENSG00000124140…
GO:MF	ATPase-coupled transmembrane transporter activity	GO:0042626	0.0025448838662784604	2.5943320315532414	99	1871	24	17159	ENSG00000165029,ENSG00000179869,ENSG00000107331,ENSG00000167972,ENSG00000064687,ENSG00000085563,ENSG00000115657,ENSG00000103222,ENSG00000023839,ENSG00000114770,ENSG00000160179,ENSG00000159363,ENSG00000127249,ENSG00000105409,ENSG00000157087,ENSG00000147416,ENSG00000250565,ENSG00000165240,ENSG00000124406,ENSG00000103249,ENSG00000017797,ENSG00000124140,ENSG00000145217,ENSG00000168394
GO:MF	thrombospondin receptor activity	GO:0070053	0.0028631009386592926	2.5431633406511245	4	1871	4	17159	ENSG00000135218,ENSG00000196776,ENSG00000180210,ENSG00000124145
GO:MF	organic anion transmembrane transporter activity	GO:0008514	0.002867558438456647	2.5424877227760776	176	1871	36	17159	ENSG00000103222,ENSG00000023839,ENSG00000114770,ENSG00000167995,ENSG00000135218,ENSG00000152661,ENSG00000118596,ENSG00000091664,ENSG00000104888,ENSG00000173638,ENSG00000105143,ENSG00000089057,ENSG00000100372,ENSG00000183032,ENSG00000177542,ENSG00000151729,ENSG00000169100,ENSG00000145217,ENSG00000101438,ENSG00000169359,ENSG00000111371,ENSG00000168003,ENSG00000114923,ENSG00000132517,ENSG00000185803…
GO:MF	organic cyclic compound binding	GO:0097159	0.0029644811662374124	2.528051304443709	4176	1871	520	17159	ENSG00000183044,ENSG00000165029,ENSG00000107331,ENSG00000085563,ENSG00000115657,ENSG00000114770,ENSG00000160179,ENSG00000122729,ENSG00000097021,ENSG00000100312,ENSG00000159251,ENSG00000130402,ENSG00000197381,ENSG00000079557,ENSG00000173744,ENSG00000123908,ENSG00000106546,ENSG00000163568,ENSG00000121057,ENSG00000105127,ENSG00000011243,ENSG00000105221,ENSG00000117020,ENSG00000165092,ENSG00000119711…
GO:MF	disordered domain specific binding	GO:0097718	0.0031975222139502377	2.495186429691373	25	1871	10	17159	ENSG00000129473,ENSG00000258643,ENSG00000160014,ENSG00000198668,ENSG00000143933,ENSG00000010810,ENSG00000080824,ENSG00000096384,ENSG00000204389,ENSG00000111262
GO:MF	amyloid-beta binding	GO:0001540	0.0032078471932449615	2.4937863276419576	77	1871	20	17159	ENSG00000087085,ENSG00000204305,ENSG00000034053,ENSG00000118137,ENSG00000105409,ENSG00000186318,ENSG00000173372,ENSG00000135218,ENSG00000120885,ENSG00000174804,ENSG00000158301,ENSG00000171105,ENSG00000169896,ENSG00000123384,ENSG00000163956,ENSG00000008735,ENSG00000137642,ENSG00000137462,ENSG00000174130,ENSG00000095970
GO:MF	insulin-like growth factor I binding	GO:0031994	0.003327443567684226	2.4778893012781307	13	1871	7	17159	ENSG00000115457,ENSG00000146674,ENSG00000115461,ENSG00000171105,ENSG00000138448,ENSG00000259207,ENSG00000132470
GO:MF	heat shock protein binding	GO:0031072	0.003327443567684226	2.4778893012781307	101	1871	24	17159	ENSG00000106546,ENSG00000100591,ENSG00000118137,ENSG00000107262,ENSG00000140465,ENSG00000130649,ENSG00000178607,ENSG00000170775,ENSG00000100644,ENSG00000096384,ENSG00000187522,ENSG00000204389,ENSG00000204388,ENSG00000204390,ENSG00000044574,ENSG00000169896,ENSG00000139780,ENSG00000167207,ENSG00000170485,ENSG00000241360,ENSG00000171497,ENSG00000110958,ENSG00000064651,ENSG00000100380
GO:MF	kinase activity	GO:0016301	0.003579514253769156	2.446175903864679	670	1871	103	17159	ENSG00000105221,ENSG00000117020,ENSG00000103507,ENSG00000204217,ENSG00000141867,ENSG00000169679,ENSG00000084774,ENSG00000145349,ENSG00000152495,ENSG00000110931,ENSG00000170312,ENSG00000136807,ENSG00000141551,ENSG00000213923,ENSG00000204435,ENSG00000196730,ENSG00000136267,ENSG00000153933,ENSG00000103319,ENSG00000108947,ENSG00000146648,ENSG00000086232,ENSG00000044524,ENSG00000065361,ENSG00000178568…
GO:MF	purinergic nucleotide receptor activity	GO:0001614	0.0036558389128239313	2.4370129488279644	17	1871	8	17159	ENSG00000108405,ENSG00000187848,ENSG00000109991,ENSG00000135124,ENSG00000083454,ENSG00000099957,ENSG00000169860,ENSG00000169313
GO:MF	protein kinase C binding	GO:0005080	0.0038005870294526172	2.4201493181300364	45	1871	14	17159	ENSG00000166148,ENSG00000198049,ENSG00000198873,ENSG00000108840,ENSG00000048052,ENSG00000106211,ENSG00000169047,ENSG00000138448,ENSG00000165973,ENSG00000100151,ENSG00000057294,ENSG00000204628,ENSG00000150455,ENSG00000077097
GO:MF	oxidoreductase activity, acting on paired donors, with incorporation or reduction of molecular oxygen	GO:0016705	0.003962569428272077	2.4020231154237064	153	1871	32	17159	ENSG00000187546,ENSG00000196139,ENSG00000140459,ENSG00000160882,ENSG00000179142,ENSG00000140465,ENSG00000140505,ENSG00000138061,ENSG00000231852,ENSG00000135929,ENSG00000111012,ENSG00000108242,ENSG00000138109,ENSG00000130649,ENSG00000186104,ENSG00000106258,ENSG00000143753,ENSG00000169087,ENSG00000004487,ENSG00000117009,ENSG00000135596,ENSG00000007171,ENSG00000164867,ENSG00000185624,ENSG00000145730…
GO:MF	chloride channel activity	GO:0005254	0.003997610742612831	2.3981994965024307	67	1871	18	17159	ENSG00000167995,ENSG00000188037,ENSG00000114859,ENSG00000103249,ENSG00000151834,ENSG00000011677,ENSG00000186297,ENSG00000145863,ENSG00000187730,ENSG00000163285,ENSG00000182256,ENSG00000268089,ENSG00000146276,ENSG00000111886,ENSG00000101958,ENSG00000145451,ENSG00000109738,ENSG00000065600
GO:MF	purine ribonucleotide binding	GO:0032555	0.004103654315961512	2.3868292304969945	550	1871	87	17159	ENSG00000165029,ENSG00000107331,ENSG00000085563,ENSG00000115657,ENSG00000114770,ENSG00000160179,ENSG00000097021,ENSG00000159251,ENSG00000105221,ENSG00000117020,ENSG00000119711,ENSG00000050327,ENSG00000198513,ENSG00000105409,ENSG00000157087,ENSG00000165240,ENSG00000103507,ENSG00000084774,ENSG00000110619,ENSG00000134905,ENSG00000196730,ENSG00000155368,ENSG00000178607,ENSG00000164949,ENSG00000182890…
GO:MF	anion channel activity	GO:0005253	0.004288025806169521	2.3677426096391443	79	1871	20	17159	ENSG00000167995,ENSG00000188037,ENSG00000114859,ENSG00000103249,ENSG00000151834,ENSG00000011677,ENSG00000186297,ENSG00000145863,ENSG00000187730,ENSG00000163285,ENSG00000182256,ENSG00000268089,ENSG00000146276,ENSG00000111886,ENSG00000101958,ENSG00000145451,ENSG00000109738,ENSG00000065600,ENSG00000213585,ENSG00000165637
GO:MF	Toll-like receptor binding	GO:0035325	0.004288025806169521	2.3677426096391443	10	1871	6	17159	ENSG00000135218,ENSG00000172936,ENSG00000150455,ENSG00000174125,ENSG00000137462,ENSG00000174130
GO:MF	monooxygenase activity	GO:0004497	0.004352980389516147	2.3612132893654847	91	1871	22	17159	ENSG00000187546,ENSG00000196139,ENSG00000140459,ENSG00000160882,ENSG00000179142,ENSG00000140465,ENSG00000140505,ENSG00000138061,ENSG00000231852,ENSG00000135929,ENSG00000111012,ENSG00000108242,ENSG00000138109,ENSG00000130649,ENSG00000186104,ENSG00000106258,ENSG00000117009,ENSG00000135596,ENSG00000007171,ENSG00000164867,ENSG00000145730,ENSG00000077498
GO:MF	active ion transmembrane transporter activity	GO:0022853	0.0046213853580372374	2.335227815967065	243	1871	45	17159	ENSG00000103222,ENSG00000023839,ENSG00000114770,ENSG00000159363,ENSG00000127249,ENSG00000105409,ENSG00000157087,ENSG00000147416,ENSG00000250565,ENSG00000165240,ENSG00000124406,ENSG00000103249,ENSG00000178741,ENSG00000074803,ENSG00000064651,ENSG00000124140,ENSG00000118596,ENSG00000104888,ENSG00000173638,ENSG00000105143,ENSG00000168575,ENSG00000089057,ENSG00000177542,ENSG00000151729,ENSG00000169100…
GO:MF	oxidoreductase activity	GO:0016491	0.004622016926882654	2.335168468368318	645	1871	99	17159	ENSG00000151498,ENSG00000122971,ENSG00000196177,ENSG00000187546,ENSG00000117448,ENSG00000196139,ENSG00000165092,ENSG00000184254,ENSG00000119711,ENSG00000164904,ENSG00000108839,ENSG00000161905,ENSG00000197580,ENSG00000016391,ENSG00000178741,ENSG00000047457,ENSG00000165168,ENSG00000140459,ENSG00000160882,ENSG00000179142,ENSG00000140465,ENSG00000140505,ENSG00000138061,ENSG00000231852,ENSG00000135929…
GO:MF	floppase activity	GO:0140328	0.00464532602785138	2.332983800049687	7	1871	5	17159	ENSG00000165029,ENSG00000107331,ENSG00000064687,ENSG00000085563,ENSG00000160179
GO:MF	molecular adaptor activity	GO:0060090	0.005192151391880244	2.28465265293734	323	1871	56	17159	ENSG00000151320,ENSG00000110497,ENSG00000029534,ENSG00000145362,ENSG00000161203,ENSG00000069849,ENSG00000140463,ENSG00000103429,ENSG00000105974,ENSG00000105971,ENSG00000153046,ENSG00000167193,ENSG00000153071,ENSG00000198010,ENSG00000080845,ENSG00000033327,ENSG00000155974,ENSG00000127946,ENSG00000130787,ENSG00000152413,ENSG00000169047,ENSG00000198399,ENSG00000213658,ENSG00000175445,ENSG00000188906…
GO:MF	nucleotide receptor activity	GO:0016502	0.005399251111324487	2.267666473653687	18	1871	8	17159	ENSG00000108405,ENSG00000187848,ENSG00000109991,ENSG00000135124,ENSG00000083454,ENSG00000099957,ENSG00000169860,ENSG00000169313
GO:MF	purine nucleotide binding	GO:0017076	0.005610279508437357	2.251015501319936	564	1871	88	17159	ENSG00000165029,ENSG00000107331,ENSG00000085563,ENSG00000115657,ENSG00000114770,ENSG00000160179,ENSG00000097021,ENSG00000159251,ENSG00000105221,ENSG00000117020,ENSG00000119711,ENSG00000050327,ENSG00000198513,ENSG00000105409,ENSG00000157087,ENSG00000165240,ENSG00000107262,ENSG00000103507,ENSG00000084774,ENSG00000110619,ENSG00000134905,ENSG00000196730,ENSG00000155368,ENSG00000178607,ENSG00000164949…
GO:MF	heterocyclic compound binding	GO:1901363	0.005707360946050622	2.243564660844923	4105	1871	508	17159	ENSG00000183044,ENSG00000165029,ENSG00000107331,ENSG00000085563,ENSG00000115657,ENSG00000114770,ENSG00000160179,ENSG00000122729,ENSG00000097021,ENSG00000100312,ENSG00000159251,ENSG00000130402,ENSG00000197381,ENSG00000079557,ENSG00000173744,ENSG00000123908,ENSG00000106546,ENSG00000163568,ENSG00000121057,ENSG00000105127,ENSG00000011243,ENSG00000105221,ENSG00000117020,ENSG00000165092,ENSG00000119711…
GO:MF	glutamate receptor activity	GO:0008066	0.005707360946050622	2.243564660844923	27	1871	10	17159	ENSG00000182771,ENSG00000152208,ENSG00000171189,ENSG00000161509,ENSG00000198785,ENSG00000116032,ENSG00000164082,ENSG00000198822,ENSG00000124493,ENSG00000120899
GO:MF	channel regulator activity	GO:0016247	0.005902592119460343	2.228957226331215	131	1871	28	17159	ENSG00000171791,ENSG00000167535,ENSG00000075429,ENSG00000198668,ENSG00000143933,ENSG00000145349,ENSG00000105974,ENSG00000187446,ENSG00000173163,ENSG00000164949,ENSG00000169282,ENSG00000069424,ENSG00000115041,ENSG00000082482,ENSG00000197584,ENSG00000049759,ENSG00000185149,ENSG00000110076,ENSG00000057294,ENSG00000204628,ENSG00000105711,ENSG00000149575,ENSG00000118515,ENSG00000198743,ENSG00000060237…
GO:MF	transmitter-gated ion channel activity involved in regulation of postsynaptic membrane potential	GO:1904315	0.006031207836892443	2.2195957053774515	32	1871	11	17159	ENSG00000138435,ENSG00000120903,ENSG00000151834,ENSG00000011677,ENSG00000186297,ENSG00000145863,ENSG00000163285,ENSG00000182256,ENSG00000182771,ENSG00000152208,ENSG00000171189
GO:MF	neurotransmitter receptor activity involved in regulation of postsynaptic membrane potential	GO:0099529	0.006031207836892443	2.2195957053774515	32	1871	11	17159	ENSG00000138435,ENSG00000120903,ENSG00000151834,ENSG00000011677,ENSG00000186297,ENSG00000145863,ENSG00000163285,ENSG00000182256,ENSG00000182771,ENSG00000152208,ENSG00000171189
GO:MF	cargo receptor activity	GO:0038024	0.006298035294170102	2.2007949099077364	53	1871	15	17159	ENSG00000165029,ENSG00000064687,ENSG00000204305,ENSG00000135218,ENSG00000107611,ENSG00000153071,ENSG00000165457,ENSG00000171105,ENSG00000169896,ENSG00000123384,ENSG00000157193,ENSG00000145794,ENSG00000138760,ENSG00000137642,ENSG00000010327
GO:MF	phosphatase binding	GO:0019902	0.006556044512635037	2.183358106424579	165	1871	33	17159	ENSG00000155897,ENSG00000110497,ENSG00000029534,ENSG00000002330,ENSG00000121671,ENSG00000109861,ENSG00000146648,ENSG00000181036,ENSG00000037280,ENSG00000146535,ENSG00000198785,ENSG00000166598,ENSG00000053918,ENSG00000187391,ENSG00000112062,ENSG00000102882,ENSG00000107643,ENSG00000105976,ENSG00000013364,ENSG00000041515,ENSG00000131435,ENSG00000107758,ENSG00000119383,ENSG00000196090,ENSG00000204628…
GO:MF	voltage-gated sodium channel activity	GO:0005248	0.006633469986818908	2.1782592314893408	23	1871	9	17159	ENSG00000099822,ENSG00000118762,ENSG00000168356,ENSG00000105711,ENSG00000149575,ENSG00000007314,ENSG00000183873,ENSG00000136546,ENSG00000169432
GO:MF	binding	GO:0005488	0.006633469986818908	2.1782592314893408	15218	1871	1702	17159	ENSG00000109576,ENSG00000129673,ENSG00000183044,ENSG00000165029,ENSG00000107331,ENSG00000085563,ENSG00000115657,ENSG00000023839,ENSG00000114770,ENSG00000160179,ENSG00000172350,ENSG00000163686,ENSG00000159842,ENSG00000196177,ENSG00000159640,ENSG00000130234,ENSG00000087085,ENSG00000153086,ENSG00000122729,ENSG00000097021,ENSG00000143727,ENSG00000100312,ENSG00000005187,ENSG00000107796,ENSG00000169067…
GO:MF	glutathione transferase activity	GO:0004364	0.006633469986818908	2.1782592314893408	23	1871	9	17159	ENSG00000243955,ENSG00000197448,ENSG00000134184,ENSG00000213366,ENSG00000134201,ENSG00000084207,ENSG00000100577,ENSG00000163106,ENSG00000148344
GO:MF	DNA-binding transcription activator activity	GO:0001216	0.006655418987471096	2.176824598608712	342	1871	58	17159	ENSG00000162772,ENSG00000128272,ENSG00000169136,ENSG00000130940,ENSG00000118260,ENSG00000157613,ENSG00000175197,ENSG00000105880,ENSG00000101412,ENSG00000120738,ENSG00000122877,ENSG00000157554,ENSG00000244405,ENSG00000075426,ENSG00000103241,ENSG00000118689,ENSG00000184481,ENSG00000154727,ENSG00000100644,ENSG00000108924,ENSG00000101076,ENSG00000120094,ENSG00000125347,ENSG00000177606,ENSG00000067082…
GO:MF	glycine binding	GO:0016594	0.007135240953818169	2.146591356376006	11	1871	6	17159	ENSG00000178445,ENSG00000101958,ENSG00000145451,ENSG00000109738,ENSG00000198785,ENSG00000116032
GO:MF	benzodiazepine receptor activity	GO:0008503	0.007135240953818169	2.146591356376006	11	1871	6	17159	ENSG00000151834,ENSG00000011677,ENSG00000186297,ENSG00000145863,ENSG00000163285,ENSG00000182256
GO:MF	chloride ion binding	GO:0031404	0.007135240953818169	2.146591356376006	11	1871	6	17159	ENSG00000159640,ENSG00000174876,ENSG00000237763,ENSG00000187733,ENSG00000160349,ENSG00000124588
GO:MF	DNA-binding transcription activator activity, RNA polymerase II-specific	GO:0001228	0.007135240953818169	2.146591356376006	336	1871	57	17159	ENSG00000162772,ENSG00000128272,ENSG00000169136,ENSG00000130940,ENSG00000118260,ENSG00000157613,ENSG00000175197,ENSG00000105880,ENSG00000120738,ENSG00000122877,ENSG00000157554,ENSG00000244405,ENSG00000075426,ENSG00000103241,ENSG00000118689,ENSG00000184481,ENSG00000154727,ENSG00000100644,ENSG00000108924,ENSG00000101076,ENSG00000120094,ENSG00000125347,ENSG00000177606,ENSG00000067082,ENSG00000118263…
GO:MF	FMN binding	GO:0010181	0.007135240953818169	2.146591356376006	11	1871	6	17159	ENSG00000124275,ENSG00000007171,ENSG00000164867,ENSG00000108439,ENSG00000127948,ENSG00000138621
GO:MF	purine ribonucleoside triphosphate binding	GO:0035639	0.007135240953818169	2.146591356376006	478	1871	76	17159	ENSG00000165029,ENSG00000107331,ENSG00000085563,ENSG00000115657,ENSG00000114770,ENSG00000160179,ENSG00000159251,ENSG00000105221,ENSG00000117020,ENSG00000050327,ENSG00000198513,ENSG00000105409,ENSG00000157087,ENSG00000165240,ENSG00000103507,ENSG00000084774,ENSG00000110619,ENSG00000134905,ENSG00000196730,ENSG00000178607,ENSG00000164949,ENSG00000182890,ENSG00000163938,ENSG00000100983,ENSG00000143774…
GO:MF	chemokine binding	GO:0019956	0.007298260844931035	2.136780618706402	33	1871	11	17159	ENSG00000121807,ENSG00000160791,ENSG00000121797,ENSG00000168329,ENSG00000180871,ENSG00000186810,ENSG00000121966,ENSG00000189403,ENSG00000115232,ENSG00000138448,ENSG00000259207
GO:MF	peptide antigen binding	GO:0042605	0.007298260844931035	2.136780618706402	33	1871	11	17159	ENSG00000116133,ENSG00000234745,ENSG00000204525,ENSG00000231389,ENSG00000223865,ENSG00000204287,ENSG00000204592,ENSG00000204632,ENSG00000103257,ENSG00000092068,ENSG00000168394
GO:MF	voltage-gated calcium channel activity	GO:0005245	0.007298260844931035	2.136780618706402	38	1871	12	17159	ENSG00000158966,ENSG00000198216,ENSG00000081248,ENSG00000153956,ENSG00000007402,ENSG00000167535,ENSG00000182389,ENSG00000075429,ENSG00000138448,ENSG00000107130,ENSG00000118762,ENSG00000196689
GO:MF	glutathione peroxidase activity	GO:0004602	0.007298260844931035	2.136780618706402	19	1871	8	17159	ENSG00000233276,ENSG00000211445,ENSG00000243955,ENSG00000197448,ENSG00000213366,ENSG00000084207,ENSG00000100577,ENSG00000148344
GO:MF	apolipoprotein binding	GO:0034185	0.0076840411158853724	2.1144103199745343	15	1871	7	17159	ENSG00000165029,ENSG00000198670,ENSG00000175445,ENSG00000123384,ENSG00000157193,ENSG00000122194,ENSG00000095970
GO:MF	transcription coregulator binding	GO:0001221	0.009121222613928436	2.039946944687487	97	1871	22	17159	ENSG00000106546,ENSG00000136807,ENSG00000111642,ENSG00000204371,ENSG00000106462,ENSG00000108840,ENSG00000100644,ENSG00000275410,ENSG00000125686,ENSG00000126368,ENSG00000012504,ENSG00000049246,ENSG00000112033,ENSG00000132170,ENSG00000173039,ENSG00000069667,ENSG00000185591,ENSG00000115415,ENSG00000164362,ENSG00000078900,ENSG00000124496,ENSG00000109906
GO:MF	neuregulin binding	GO:0038132	0.00913163244893528	2.039451577318866	5	1871	4	17159	ENSG00000065361,ENSG00000138448,ENSG00000259207,ENSG00000132470
GO:MF	C-X3-C chemokine binding	GO:0019960	0.00913163244893528	2.039451577318866	5	1871	4	17159	ENSG00000168329,ENSG00000115232,ENSG00000138448,ENSG00000259207
GO:MF	phosphatidylcholine floppase activity	GO:0090554	0.00913163244893528	2.039451577318866	5	1871	4	17159	ENSG00000165029,ENSG00000064687,ENSG00000085563,ENSG00000160179
GO:MF	cytokine receptor activity	GO:0004896	0.010302407136433267	1.9870612914179206	98	1871	22	17159	ENSG00000121807,ENSG00000160791,ENSG00000121797,ENSG00000168329,ENSG00000180871,ENSG00000186810,ENSG00000121966,ENSG00000105246,ENSG00000174804,ENSG00000168546,ENSG00000112964,ENSG00000178623,ENSG00000177663,ENSG00000115604,ENSG00000189108,ENSG00000103522,ENSG00000162594,ENSG00000134460,ENSG00000100385,ENSG00000160712,ENSG00000113594,ENSG00000113494
GO:MF	sodium channel activity	GO:0005272	0.010543106052652403	1.9770314249104355	45	1871	13	17159	ENSG00000108684,ENSG00000171189,ENSG00000099822,ENSG00000118762,ENSG00000107593,ENSG00000168356,ENSG00000105711,ENSG00000149575,ENSG00000007314,ENSG00000183873,ENSG00000136546,ENSG00000169432,ENSG00000162572
GO:MF	nuclear receptor activity	GO:0004879	0.011604038149786361	1.9353908520673684	51	1871	14	17159	ENSG00000106546,ENSG00000101076,ENSG00000126368,ENSG00000131408,ENSG00000012504,ENSG00000144852,ENSG00000112333,ENSG00000119508,ENSG00000186951,ENSG00000112033,ENSG00000132170,ENSG00000077092,ENSG00000069667,ENSG00000143365
GO:MF	ligand-activated transcription factor activity	GO:0098531	0.011604038149786361	1.9353908520673684	51	1871	14	17159	ENSG00000106546,ENSG00000101076,ENSG00000126368,ENSG00000131408,ENSG00000012504,ENSG00000144852,ENSG00000112333,ENSG00000119508,ENSG00000186951,ENSG00000112033,ENSG00000132170,ENSG00000077092,ENSG00000069667,ENSG00000143365
GO:MF	insulin-like growth factor binding	GO:0005520	0.011687439096174675	1.9322806392436338	16	1871	7	17159	ENSG00000115457,ENSG00000146674,ENSG00000115461,ENSG00000171105,ENSG00000138448,ENSG00000259207,ENSG00000132470
GO:MF	fatty acid binding	GO:0005504	0.011871203438658396	1.9255052523785008	35	1871	11	17159	ENSG00000079557,ENSG00000081051,ENSG00000130208,ENSG00000121769,ENSG00000164687,ENSG00000243955,ENSG00000213366,ENSG00000084207,ENSG00000101076,ENSG00000112033,ENSG00000132170
GO:MF	Hsp90 protein binding	GO:0051879	0.011871203438658396	1.9255052523785008	35	1871	11	17159	ENSG00000106546,ENSG00000100591,ENSG00000140465,ENSG00000130649,ENSG00000178607,ENSG00000100644,ENSG00000167207,ENSG00000170485,ENSG00000171497,ENSG00000110958,ENSG00000064651
GO:MF	molecular function inhibitor activity	GO:0140678	0.012049764503003352	1.9190214407277484	57	1871	15	17159	ENSG00000171791,ENSG00000198668,ENSG00000143933,ENSG00000145349,ENSG00000105974,ENSG00000173163,ENSG00000175197,ENSG00000082482,ENSG00000197584,ENSG00000049759,ENSG00000198523,ENSG00000204628,ENSG00000105711,ENSG00000060237,ENSG00000196632
GO:MF	enzyme activator activity	GO:0008047	0.012049764503003352	1.9190214407277484	458	1871	72	17159	ENSG00000159842,ENSG00000135298,ENSG00000165092,ENSG00000118137,ENSG00000130208,ENSG00000138639,ENSG00000241484,ENSG00000074964,ENSG00000151693,ENSG00000002330,ENSG00000160014,ENSG00000198668,ENSG00000143933,ENSG00000137752,ENSG00000132906,ENSG00000105974,ENSG00000102245,ENSG00000003402,ENSG00000163739,ENSG00000182346,ENSG00000136279,ENSG00000100150,ENSG00000142182,ENSG00000136908,ENSG00000130427…
GO:MF	sulfur compound binding	GO:1901681	0.01299406231349687	1.8862550548907249	180	1871	34	17159	ENSG00000097021,ENSG00000119711,ENSG00000214274,ENSG00000084674,ENSG00000136999,ENSG00000112761,ENSG00000105664,ENSG00000155368,ENSG00000113657,ENSG00000180210,ENSG00000078579,ENSG00000077782,ENSG00000100983,ENSG00000134184,ENSG00000213366,ENSG00000084207,ENSG00000113889,ENSG00000133067,ENSG00000198670,ENSG00000175445,ENSG00000123384,ENSG00000110492,ENSG00000165973,ENSG00000163737,ENSG00000100344…
GO:MF	secondary active transmembrane transporter activity	GO:0015291	0.01299406231349687	1.8862550548907249	201	1871	37	17159	ENSG00000154122,ENSG00000105409,ENSG00000079112,ENSG00000074803,ENSG00000064651,ENSG00000124140,ENSG00000118596,ENSG00000104888,ENSG00000173638,ENSG00000105143,ENSG00000168575,ENSG00000089057,ENSG00000177542,ENSG00000151729,ENSG00000169100,ENSG00000145217,ENSG00000156222,ENSG00000101438,ENSG00000169359,ENSG00000111371,ENSG00000168003,ENSG00000114923,ENSG00000140675,ENSG00000198743,ENSG00000138074…
GO:MF	ion channel regulator activity	GO:0099106	0.01299406231349687	1.8862550548907249	126	1871	26	17159	ENSG00000167535,ENSG00000198668,ENSG00000143933,ENSG00000145349,ENSG00000105974,ENSG00000187446,ENSG00000173163,ENSG00000164949,ENSG00000169282,ENSG00000069424,ENSG00000115041,ENSG00000082482,ENSG00000197584,ENSG00000049759,ENSG00000185149,ENSG00000110076,ENSG00000057294,ENSG00000204628,ENSG00000105711,ENSG00000149575,ENSG00000118515,ENSG00000198743,ENSG00000060237,ENSG00000196632,ENSG00000108953…
GO:MF	cytoskeletal protein binding	GO:0008092	0.013274788981130659	1.8769723738290867	806	1871	116	17159	ENSG00000159640,ENSG00000159251,ENSG00000130402,ENSG00000155897,ENSG00000148700,ENSG00000273540,ENSG00000204472,ENSG00000116127,ENSG00000214274,ENSG00000029534,ENSG00000145362,ENSG00000104728,ENSG00000163466,ENSG00000169136,ENSG00000140463,ENSG00000012048,ENSG00000160014,ENSG00000198668,ENSG00000143933,ENSG00000145349,ENSG00000118200,ENSG00000131236,ENSG00000112186,ENSG00000042493,ENSG00000120262…
GO:MF	amino acid binding	GO:0016597	0.013654313809957432	1.864730120206564	41	1871	12	17159	ENSG00000084774,ENSG00000178445,ENSG00000101958,ENSG00000145451,ENSG00000109738,ENSG00000182890,ENSG00000198785,ENSG00000116032,ENSG00000007171,ENSG00000164867,ENSG00000176974,ENSG00000182199
GO:MF	protein phosphatase binding	GO:0019903	0.014420573239717528	1.8410174754073043	127	1871	26	17159	ENSG00000155897,ENSG00000110497,ENSG00000029534,ENSG00000002330,ENSG00000146648,ENSG00000181036,ENSG00000037280,ENSG00000146535,ENSG00000198785,ENSG00000166598,ENSG00000053918,ENSG00000112062,ENSG00000107643,ENSG00000105976,ENSG00000013364,ENSG00000041515,ENSG00000131435,ENSG00000107758,ENSG00000119383,ENSG00000196090,ENSG00000204628,ENSG00000047936,ENSG00000090020,ENSG00000090372,ENSG00000165280…
GO:MF	ABC-type transporter activity	GO:0140359	0.015163694766105339	1.8191949661824478	26	1871	9	17159	ENSG00000167972,ENSG00000085563,ENSG00000115657,ENSG00000103222,ENSG00000023839,ENSG00000114770,ENSG00000160179,ENSG00000159363,ENSG00000168394
GO:MF	xenobiotic transmembrane transporter activity	GO:0042910	0.015163694766105339	1.8191949661824478	26	1871	9	17159	ENSG00000167972,ENSG00000085563,ENSG00000103222,ENSG00000023839,ENSG00000114770,ENSG00000017797,ENSG00000173638,ENSG00000175003,ENSG00000010379
GO:MF	transition metal ion binding	GO:0046914	0.01583520711635522	1.8003762519067243	487	1871	75	17159	ENSG00000159640,ENSG00000130234,ENSG00000153086,ENSG00000100312,ENSG00000079557,ENSG00000081051,ENSG00000187546,ENSG00000161905,ENSG00000214274,ENSG00000111701,ENSG00000159363,ENSG00000165240,ENSG00000012048,ENSG00000084774,ENSG00000104327,ENSG00000179218,ENSG00000111642,ENSG00000173163,ENSG00000213145,ENSG00000182809,ENSG00000159176,ENSG00000186104,ENSG00000139549,ENSG00000147647,ENSG00000120738…
GO:MF	sphingolipid floppase activity	GO:0046623	0.01583520711635522	1.8003762519067243	3	1871	3	17159	ENSG00000165029,ENSG00000107331,ENSG00000085563
GO:MF	carbon-oxygen lyase activity, acting on phosphates	GO:0016838	0.01583520711635522	1.8003762519067243	3	1871	3	17159	ENSG00000164089,ENSG00000150787,ENSG00000111669
GO:MF	apolipoprotein receptor activity	GO:0030226	0.01583520711635522	1.8003762519067243	3	1871	3	17159	ENSG00000165029,ENSG00000064687,ENSG00000123384
GO:MF	Toll-like receptor 2 binding	GO:0035663	0.01583520711635522	1.8003762519067243	3	1871	3	17159	ENSG00000150455,ENSG00000174125,ENSG00000174130
GO:MF	soluble NSF attachment protein activity	GO:0005483	0.01583520711635522	1.8003762519067243	3	1871	3	17159	ENSG00000105402,ENSG00000125814,ENSG00000134265
GO:MF	N-terminal myristoylation domain binding	GO:0031997	0.01583520711635522	1.8003762519067243	3	1871	3	17159	ENSG00000160014,ENSG00000198668,ENSG00000143933
GO:MF	steroid binding	GO:0005496	0.01583520711635522	1.8003762519067243	83	1871	19	17159	ENSG00000165029,ENSG00000160179,ENSG00000118137,ENSG00000189058,ENSG00000105409,ENSG00000105974,ENSG00000186104,ENSG00000145321,ENSG00000023171,ENSG00000012504,ENSG00000007062,ENSG00000069667,ENSG00000143365,ENSG00000138760,ENSG00000057252,ENSG00000147465,ENSG00000241635,ENSG00000213585,ENSG00000165637
GO:MF	glucocorticoid receptor binding	GO:0035259	0.01610563719914307	1.7930220881931032	9	1871	5	17159	ENSG00000155974,ENSG00000119508,ENSG00000180530,ENSG00000173757,ENSG00000128245
GO:MF	GABA-gated chloride ion channel activity	GO:0022851	0.017548908385849382	1.7557498932577924	13	1871	6	17159	ENSG00000151834,ENSG00000011677,ENSG00000186297,ENSG00000145863,ENSG00000163285,ENSG00000182256
GO:MF	chromatin binding	GO:0003682	0.017697105811411637	1.7520977524465113	405	1871	64	17159	ENSG00000130402,ENSG00000128272,ENSG00000169136,ENSG00000141867,ENSG00000136807,ENSG00000167513,ENSG00000153046,ENSG00000164430,ENSG00000111642,ENSG00000007545,ENSG00000157613,ENSG00000204435,ENSG00000130816,ENSG00000146648,ENSG00000120738,ENSG00000122877,ENSG00000204371,ENSG00000106462,ENSG00000118689,ENSG00000168298,ENSG00000164032,ENSG00000196591,ENSG00000205581,ENSG00000016082,ENSG00000008083…
GO:MF	cyclase activity	GO:0009975	0.01816211648984375	1.740833543133184	22	1871	8	17159	ENSG00000164742,ENSG00000138031,ENSG00000173175,ENSG00000155897,ENSG00000162104,ENSG00000109743,ENSG00000152402,ENSG00000137996
GO:MF	modified amino acid transmembrane transporter activity	GO:0072349	0.01816211648984375	1.740833543133184	22	1871	8	17159	ENSG00000103222,ENSG00000114770,ENSG00000152661,ENSG00000173638,ENSG00000004809,ENSG00000138074,ENSG00000010379,ENSG00000151012
GO:MF	neuropeptide binding	GO:0042923	0.01816211648984375	1.740833543133184	22	1871	8	17159	ENSG00000170775,ENSG00000128285,ENSG00000116329,ENSG00000082556,ENSG00000125510,ENSG00000137642,ENSG00000139874,ENSG00000162009
GO:MF	translation repressor activity	GO:0030371	0.01816211648984375	1.740833543133184	22	1871	8	17159	ENSG00000101489,ENSG00000099622,ENSG00000113742,ENSG00000228716,ENSG00000148730,ENSG00000188613,ENSG00000176974,ENSG00000182199
GO:MF	histone deacetylase binding	GO:0042826	0.01957612365434719	1.7082733003874155	104	1871	22	17159	ENSG00000105127,ENSG00000011243,ENSG00000123095,ENSG00000111642,ENSG00000049768,ENSG00000196591,ENSG00000108840,ENSG00000048052,ENSG00000114315,ENSG00000080824,ENSG00000096384,ENSG00000204389,ENSG00000204388,ENSG00000107643,ENSG00000068305,ENSG00000141027,ENSG00000196498,ENSG00000167085,ENSG00000173039,ENSG00000185591,ENSG00000077097,ENSG00000108953
GO:MF	protein-macromolecule adaptor activity	GO:0030674	0.019951393758165428	1.7000267601106975	265	1871	45	17159	ENSG00000151320,ENSG00000110497,ENSG00000029534,ENSG00000145362,ENSG00000161203,ENSG00000069849,ENSG00000140463,ENSG00000103429,ENSG00000153046,ENSG00000167193,ENSG00000153071,ENSG00000033327,ENSG00000155974,ENSG00000127946,ENSG00000130787,ENSG00000152413,ENSG00000169047,ENSG00000213658,ENSG00000175445,ENSG00000188906,ENSG00000187391,ENSG00000008735,ENSG00000133895,ENSG00000115648,ENSG00000105402…
GO:MF	voltage-gated potassium channel activity	GO:0005249	0.019951393758165428	1.7000267601106975	85	1871	19	17159	ENSG00000099822,ENSG00000111262,ENSG00000184408,ENSG00000171385,ENSG00000055118,ENSG00000140015,ENSG00000173826,ENSG00000184611,ENSG00000151704,ENSG00000123700,ENSG00000082482,ENSG00000143603,ENSG00000053918,ENSG00000117013,ENSG00000185760,ENSG00000107147,ENSG00000162687,ENSG00000168263,ENSG00000118762
GO:MF	neuropeptide receptor activity	GO:0008188	0.021383604118824884	1.669919094403096	38	1871	11	17159	ENSG00000170775,ENSG00000126010,ENSG00000185231,ENSG00000128285,ENSG00000164128,ENSG00000185149,ENSG00000164129,ENSG00000101188,ENSG00000108018,ENSG00000139874,ENSG00000162009
GO:MF	zinc ion binding	GO:0008270	0.02198418267470609	1.657889675892049	356	1871	57	17159	ENSG00000159640,ENSG00000130234,ENSG00000153086,ENSG00000100312,ENSG00000079557,ENSG00000081051,ENSG00000111701,ENSG00000159363,ENSG00000012048,ENSG00000084774,ENSG00000104327,ENSG00000179218,ENSG00000111642,ENSG00000213145,ENSG00000182809,ENSG00000159176,ENSG00000139549,ENSG00000147647,ENSG00000120738,ENSG00000136628,ENSG00000124767,ENSG00000164161,ENSG00000118263,ENSG00000113889,ENSG00000160349…
GO:MF	transcription coactivator binding	GO:0001223	0.023126352219327007	1.635892864244158	33	1871	10	17159	ENSG00000106546,ENSG00000136807,ENSG00000100644,ENSG00000125686,ENSG00000112033,ENSG00000173039,ENSG00000069667,ENSG00000115415,ENSG00000164362,ENSG00000124496
GO:MF	immune receptor activity	GO:0140375	0.023126352219327007	1.635892864244158	139	1871	27	17159	ENSG00000121807,ENSG00000160791,ENSG00000121797,ENSG00000168329,ENSG00000180871,ENSG00000186810,ENSG00000121966,ENSG00000105246,ENSG00000174804,ENSG00000168546,ENSG00000112964,ENSG00000178623,ENSG00000204252,ENSG00000231389,ENSG00000204287,ENSG00000177663,ENSG00000115604,ENSG00000189108,ENSG00000103522,ENSG00000162594,ENSG00000134460,ENSG00000100385,ENSG00000160712,ENSG00000167633,ENSG00000205809…
GO:MF	transferase activity, transferring phosphorus-containing groups	GO:0016772	0.024091617630046185	1.6181340383488256	807	1871	114	17159	ENSG00000105221,ENSG00000117020,ENSG00000103507,ENSG00000204217,ENSG00000141867,ENSG00000169679,ENSG00000084774,ENSG00000145349,ENSG00000152495,ENSG00000110931,ENSG00000170312,ENSG00000136807,ENSG00000164430,ENSG00000111726,ENSG00000141551,ENSG00000213923,ENSG00000204435,ENSG00000196730,ENSG00000136267,ENSG00000153933,ENSG00000103319,ENSG00000108947,ENSG00000146648,ENSG00000086232,ENSG00000044524…
GO:MF	aminoacyl-tRNA ligase activity	GO:0004812	0.025818087978998178	1.588075923607845	39	1871	11	17159	ENSG00000110619,ENSG00000134905,ENSG00000103356,ENSG00000136628,ENSG00000145982,ENSG00000011376,ENSG00000137513,ENSG00000172053,ENSG00000146282,ENSG00000143374,ENSG00000137411
GO:MF	ligase activity, forming carbon-oxygen bonds	GO:0016875	0.025818087978998178	1.588075923607845	39	1871	11	17159	ENSG00000110619,ENSG00000134905,ENSG00000103356,ENSG00000136628,ENSG00000145982,ENSG00000011376,ENSG00000137513,ENSG00000172053,ENSG00000146282,ENSG00000143374,ENSG00000137411
GO:MF	efflux transmembrane transporter activity	GO:0015562	0.025818087978998178	1.588075923607845	14	1871	6	17159	ENSG00000085563,ENSG00000115657,ENSG00000103222,ENSG00000114770,ENSG00000152661,ENSG00000143324
GO:MF	lyase activity	GO:0016829	0.025818087978998178	1.588075923607845	154	1871	29	17159	ENSG00000153086,ENSG00000122729,ENSG00000164742,ENSG00000138031,ENSG00000173175,ENSG00000155897,ENSG00000162104,ENSG00000123505,ENSG00000109743,ENSG00000174990,ENSG00000153046,ENSG00000113790,ENSG00000111674,ENSG00000164089,ENSG00000006625,ENSG00000124767,ENSG00000112699,ENSG00000152402,ENSG00000165996,ENSG00000004961,ENSG00000189403,ENSG00000135838,ENSG00000115758,ENSG00000145730,ENSG00000138621…
GO:MF	potassium channel inhibitor activity	GO:0019870	0.026421557208815283	1.5780415899286806	10	1871	5	17159	ENSG00000105974,ENSG00000082482,ENSG00000049759,ENSG00000060237,ENSG00000196632
GO:MF	adenylate cyclase activity	GO:0004016	0.026421557208815283	1.5780415899286806	10	1871	5	17159	ENSG00000164742,ENSG00000138031,ENSG00000173175,ENSG00000155897,ENSG00000162104
GO:MF	serine hydrolase activity	GO:0017171	0.027786290206322183	1.5561694327286255	148	1871	28	17159	ENSG00000159640,ENSG00000087085,ENSG00000100312,ENSG00000168487,ENSG00000073754,ENSG00000092009,ENSG00000197635,ENSG00000111405,ENSG00000180210,ENSG00000078098,ENSG00000100453,ENSG00000105707,ENSG00000174562,ENSG00000129455,ENSG00000198670,ENSG00000166670,ENSG00000087245,ENSG00000149968,ENSG00000100985,ENSG00000104368,ENSG00000122861,ENSG00000122194,ENSG00000137509,ENSG00000085377,ENSG00000275896…
GO:MF	protease binding	GO:0002020	0.02861699521715147	1.5433759690779347	121	1871	24	17159	ENSG00000100312,ENSG00000204463,ENSG00000171791,ENSG00000168398,ENSG00000103429,ENSG00000003402,ENSG00000108821,ENSG00000105664,ENSG00000197635,ENSG00000078098,ENSG00000138448,ENSG00000259207,ENSG00000145495,ENSG00000104312,ENSG00000075856,ENSG00000188488,ENSG00000124570,ENSG00000106366,ENSG00000162298,ENSG00000157150,ENSG00000107815,ENSG00000150991,ENSG00000165280,ENSG00000100219
GO:MF	protein C-terminus binding	GO:0008022	0.03018921729806563	1.520148146583976	142	1871	27	17159	ENSG00000123908,ENSG00000157087,ENSG00000175334,ENSG00000119865,ENSG00000153071,ENSG00000151914,ENSG00000096093,ENSG00000077942,ENSG00000155974,ENSG00000151276,ENSG00000148773,ENSG00000107186,ENSG00000167085,ENSG00000215021,ENSG00000100151,ENSG00000132170,ENSG00000120899,ENSG00000096717,ENSG00000185591,ENSG00000197122,ENSG00000198911,ENSG00000101849,ENSG00000164362,ENSG00000135457,ENSG00000077097…
GO:MF	phospholipid binding	GO:0005543	0.03203843067440376	1.4943287649391892	386	1871	60	17159	ENSG00000165029,ENSG00000160179,ENSG00000157985,ENSG00000161905,ENSG00000118137,ENSG00000084674,ENSG00000130208,ENSG00000159363,ENSG00000002330,ENSG00000042493,ENSG00000105388,ENSG00000113163,ENSG00000164430,ENSG00000113282,ENSG00000173163,ENSG00000139117,ENSG00000182511,ENSG00000155760,ENSG00000033327,ENSG00000172020,ENSG00000023171,ENSG00000198873,ENSG00000105928,ENSG00000113249,ENSG00000127946…
GO:MF	vitamin binding	GO:0019842	0.033469766106201185	1.4753473225732388	64	1871	15	17159	ENSG00000183044,ENSG00000079557,ENSG00000134812,ENSG00000186104,ENSG00000228716,ENSG00000165457,ENSG00000145321,ENSG00000178445,ENSG00000124818,ENSG00000147471,ENSG00000108439,ENSG00000176974,ENSG00000182199,ENSG00000173638,ENSG00000185339
GO:MF	kinase activator activity	GO:0019209	0.03405789753150806	1.4677821654940102	96	1871	20	17159	ENSG00000160014,ENSG00000198668,ENSG00000143933,ENSG00000102245,ENSG00000130427,ENSG00000065361,ENSG00000170412,ENSG00000111291,ENSG00000166923,ENSG00000072518,ENSG00000087250,ENSG00000180370,ENSG00000106617,ENSG00000101109,ENSG00000266173,ENSG00000160551,ENSG00000149930,ENSG00000088325,ENSG00000095970,ENSG00000060237
GO:MF	serine-type endopeptidase activity	GO:0004252	0.03491520702521728	1.4569853785222078	123	1871	24	17159	ENSG00000100312,ENSG00000168487,ENSG00000073754,ENSG00000092009,ENSG00000197635,ENSG00000180210,ENSG00000078098,ENSG00000100453,ENSG00000105707,ENSG00000174562,ENSG00000129455,ENSG00000198670,ENSG00000166670,ENSG00000087245,ENSG00000149968,ENSG00000100985,ENSG00000104368,ENSG00000122861,ENSG00000122194,ENSG00000085377,ENSG00000275896,ENSG00000038295,ENSG00000095587,ENSG00000137747
GO:MF	RNA polymerase II core promoter sequence-specific DNA binding	GO:0000979	0.03611536627590041	1.4423079762406061	15	1871	6	17159	ENSG00000165417,ENSG00000164032,ENSG00000113648,ENSG00000143190,ENSG00000173039,ENSG00000115415
GO:MF	MAP kinase activity	GO:0004707	0.03611536627590041	1.4423079762406061	15	1871	6	17159	ENSG00000109339,ENSG00000112062,ENSG00000102882,ENSG00000141639,ENSG00000166484,ENSG00000107643
GO:MF	cysteine-type endopeptidase activity involved in apoptotic process	GO:0097153	0.03611536627590041	1.4423079762406061	15	1871	6	17159	ENSG00000137752,ENSG00000165806,ENSG00000064012,ENSG00000132906,ENSG00000003402,ENSG00000105205
GO:MF	enzyme regulator activity	GO:0030234	0.03611536627590041	1.4423079762406061	1041	1871	141	17159	ENSG00000107331,ENSG00000159842,ENSG00000135298,ENSG00000164199,ENSG00000165092,ENSG00000118137,ENSG00000130208,ENSG00000138639,ENSG00000241484,ENSG00000104728,ENSG00000074964,ENSG00000198844,ENSG00000163947,ENSG00000050327,ENSG00000151693,ENSG00000002330,ENSG00000160014,ENSG00000198668,ENSG00000143933,ENSG00000137752,ENSG00000132906,ENSG00000153113,ENSG00000105974,ENSG00000102245,ENSG00000003402…
GO:MF	opsonin binding	GO:0001846	0.03611536627590041	1.4423079762406061	15	1871	6	17159	ENSG00000132703,ENSG00000179218,ENSG00000169896,ENSG00000138448,ENSG00000145794,ENSG00000167085
GO:MF	promoter-specific chromatin binding	GO:1990841	0.036925751342651636	1.432670659167052	41	1871	11	17159	ENSG00000128272,ENSG00000130816,ENSG00000120738,ENSG00000204371,ENSG00000106462,ENSG00000016082,ENSG00000004487,ENSG00000113648,ENSG00000110713,ENSG00000143379,ENSG00000115415
GO:MF	G protein-coupled neurotransmitter receptor activity	GO:0099528	0.03747906801303987	1.4262112171926495	7	1871	4	17159	ENSG00000168539,ENSG00000181072,ENSG00000133019,ENSG00000134489
GO:MF	hormone activity	GO:0005179	0.03747906801303987	1.4262112171926495	84	1871	18	17159	ENSG00000141433,ENSG00000159723,ENSG00000187094,ENSG00000089199,ENSG00000147571,ENSG00000115263,ENSG00000118702,ENSG00000134443,ENSG00000174697,ENSG00000139574,ENSG00000175206,ENSG00000101405,ENSG00000181195,ENSG00000172179,ENSG00000087494,ENSG00000134548,ENSG00000049247,ENSG00000128564
GO:MF	nuclear receptor binding	GO:0016922	0.03747906801303987	1.4262112171926495	124	1871	24	17159	ENSG00000130402,ENSG00000179218,ENSG00000164934,ENSG00000155974,ENSG00000100644,ENSG00000016082,ENSG00000004487,ENSG00000125686,ENSG00000141027,ENSG00000012504,ENSG00000144852,ENSG00000119508,ENSG00000180530,ENSG00000215021,ENSG00000132170,ENSG00000109819,ENSG00000171497,ENSG00000096717,ENSG00000115415,ENSG00000173757,ENSG00000148737,ENSG00000124496,ENSG00000100219,ENSG00000128245
GO:MF	gamma-aminobutyric acid transmembrane transporter activity	GO:0015185	0.03747906801303987	1.4262112171926495	7	1871	4	17159	ENSG00000101438,ENSG00000132164,ENSG00000111181,ENSG00000010379
GO:MF	G protein-coupled acetylcholine receptor activity	GO:0016907	0.03747906801303987	1.4262112171926495	7	1871	4	17159	ENSG00000168539,ENSG00000181072,ENSG00000133019,ENSG00000134489
GO:MF	copper ion binding	GO:0005507	0.03747906801303987	1.4262112171926495	47	1871	12	17159	ENSG00000100312,ENSG00000214274,ENSG00000159363,ENSG00000165240,ENSG00000173163,ENSG00000087250,ENSG00000135124,ENSG00000145730,ENSG00000074317,ENSG00000173267,ENSG00000109610,ENSG00000077498
GO:MF	insulin-like growth factor II binding	GO:0031995	0.03747906801303987	1.4262112171926495	7	1871	4	17159	ENSG00000115457,ENSG00000146674,ENSG00000115461,ENSG00000171105
GO:MF	potassium channel regulator activity	GO:0015459	0.03765551416490051	1.4241714179748788	53	1871	13	17159	ENSG00000105974,ENSG00000187446,ENSG00000169282,ENSG00000069424,ENSG00000115041,ENSG00000082482,ENSG00000197584,ENSG00000049759,ENSG00000118515,ENSG00000198743,ENSG00000060237,ENSG00000196632,ENSG00000108953
GO:MF	ATPase-coupled intramembrane lipid transporter activity	GO:0140326	0.03811595464162573	1.4188931985386226	25	1871	8	17159	ENSG00000165029,ENSG00000107331,ENSG00000167972,ENSG00000064687,ENSG00000085563,ENSG00000160179,ENSG00000206190,ENSG00000124406
GO:MF	MHC class II protein complex binding	GO:0023026	0.03811595464162573	1.4188931985386226	25	1871	8	17159	ENSG00000204257,ENSG00000204252,ENSG00000231389,ENSG00000223865,ENSG00000204287,ENSG00000080824,ENSG00000096384,ENSG00000108953
GO:MF	platelet-derived growth factor binding	GO:0048407	0.03891142504871272	1.409922863787379	11	1871	5	17159	ENSG00000108821,ENSG00000187498,ENSG00000142156,ENSG00000100311,ENSG00000113721
GO:MF	neurotransmitter binding	GO:0042165	0.03891142504871272	1.409922863787379	11	1871	5	17159	ENSG00000087085,ENSG00000166664,ENSG00000133019,ENSG00000138435,ENSG00000116032
GO:MF	oligopeptide binding	GO:1900750	0.03891142504871272	1.409922863787379	11	1871	5	17159	ENSG00000086205,ENSG00000100983,ENSG00000134184,ENSG00000213366,ENSG00000148344
GO:MF	ABC-type xenobiotic transporter activity	GO:0008559	0.03891142504871272	1.409922863787379	11	1871	5	17159	ENSG00000167972,ENSG00000085563,ENSG00000103222,ENSG00000023839,ENSG00000114770
GO:MF	NADP binding	GO:0050661	0.039577241632807396	1.402554477572666	36	1871	10	17159	ENSG00000104325,ENSG00000228716,ENSG00000137857,ENSG00000112699,ENSG00000169282,ENSG00000124275,ENSG00000007171,ENSG00000164867,ENSG00000116096,ENSG00000149809
GO:MF	serine-type peptidase activity	GO:0008236	0.039958018361343974	1.3983960578853276	146	1871	27	17159	ENSG00000159640,ENSG00000100312,ENSG00000168487,ENSG00000073754,ENSG00000092009,ENSG00000197635,ENSG00000111405,ENSG00000180210,ENSG00000078098,ENSG00000100453,ENSG00000105707,ENSG00000174562,ENSG00000129455,ENSG00000198670,ENSG00000166670,ENSG00000087245,ENSG00000149968,ENSG00000100985,ENSG00000104368,ENSG00000122861,ENSG00000122194,ENSG00000137509,ENSG00000085377,ENSG00000275896,ENSG00000038295…
GO:MF	protein kinase activator activity	GO:0030295	0.0420470919418881	1.3762640354728277	92	1871	19	17159	ENSG00000160014,ENSG00000198668,ENSG00000143933,ENSG00000102245,ENSG00000130427,ENSG00000065361,ENSG00000170412,ENSG00000111291,ENSG00000166923,ENSG00000072518,ENSG00000087250,ENSG00000180370,ENSG00000106617,ENSG00000101109,ENSG00000266173,ENSG00000160551,ENSG00000149930,ENSG00000088325,ENSG00000060237
GO:MF	sterol binding	GO:0032934	0.0420470919418881	1.3762640354728277	60	1871	14	17159	ENSG00000165029,ENSG00000160179,ENSG00000118137,ENSG00000189058,ENSG00000105974,ENSG00000023171,ENSG00000007062,ENSG00000069667,ENSG00000143365,ENSG00000138760,ENSG00000057252,ENSG00000147465,ENSG00000213585,ENSG00000165637
GO:MF	gamma-aminobutyric acid:sodium symporter activity	GO:0005332	0.04386856643874827	1.3578465574782008	4	1871	3	17159	ENSG00000132164,ENSG00000111181,ENSG00000010379
GO:MF	antioxidant activity	GO:0016209	0.04386856643874827	1.3578465574782008	73	1871	16	17159	ENSG00000163586,ENSG00000233276,ENSG00000211445,ENSG00000104687,ENSG00000243955,ENSG00000197448,ENSG00000213366,ENSG00000084207,ENSG00000100577,ENSG00000087250,ENSG00000167815,ENSG00000148344,ENSG00000073756,ENSG00000130508,ENSG00000109610,ENSG00000198431
GO:MF	extracellularly glycine-gated chloride channel activity	GO:0016934	0.04386856643874827	1.3578465574782008	4	1871	3	17159	ENSG00000101958,ENSG00000145451,ENSG00000109738
GO:MF	beta-adrenergic receptor kinase activity	GO:0047696	0.04386856643874827	1.3578465574782008	4	1871	3	17159	ENSG00000173020,ENSG00000100077,ENSG00000198873
GO:MF	adenylate cyclase activator activity	GO:0010856	0.04386856643874827	1.3578465574782008	4	1871	3	17159	ENSG00000160014,ENSG00000198668,ENSG00000143933
GO:MF	methylcytosine dioxygenase activity	GO:0070579	0.04386856643874827	1.3578465574782008	4	1871	3	17159	ENSG00000138336,ENSG00000168769,ENSG00000187605
GO:MF	extracellularly glycine-gated ion channel activity	GO:0016933	0.04386856643874827	1.3578465574782008	4	1871	3	17159	ENSG00000101958,ENSG00000145451,ENSG00000109738
GO:MF	calcium-dependent phospholipase A2 activity	GO:0047498	0.04624236541636968	1.3349599587354055	16	1871	6	17159	ENSG00000069764,ENSG00000123739,ENSG00000170890,ENSG00000188257,ENSG00000116711,ENSG00000105499
GO:MF	G protein-coupled chemoattractant receptor activity	GO:0001637	0.04624236541636968	1.3349599587354055	26	1871	8	17159	ENSG00000121807,ENSG00000160791,ENSG00000121797,ENSG00000168329,ENSG00000180871,ENSG00000186810,ENSG00000121966,ENSG00000178623
GO:MF	chemokine receptor activity	GO:0004950	0.04624236541636968	1.3349599587354055	26	1871	8	17159	ENSG00000121807,ENSG00000160791,ENSG00000121797,ENSG00000168329,ENSG00000180871,ENSG00000186810,ENSG00000121966,ENSG00000178623
GO:MF	transmembrane receptor protein tyrosine kinase activity	GO:0004714	0.04676658868090957	1.3300643078996892	61	1871	14	17159	ENSG00000108947,ENSG00000146648,ENSG00000044524,ENSG00000065361,ENSG00000178568,ENSG00000077782,ENSG00000037280,ENSG00000171105,ENSG00000105976,ENSG00000030304,ENSG00000113721,ENSG00000165731,ENSG00000185483,ENSG00000047936
GO:MF	PDZ domain binding	GO:0030165	0.04676658868090957	1.3300643078996892	61	1871	14	17159	ENSG00000151694,ENSG00000157087,ENSG00000128512,ENSG00000082805,ENSG00000104290,ENSG00000174804,ENSG00000155760,ENSG00000152208,ENSG00000073969,ENSG00000174827,ENSG00000080815,ENSG00000109756,ENSG00000169439,ENSG00000172554
GO:MF	DNA polymerase binding	GO:0070182	0.047469069305123464	1.323589283124943	21	1871	7	17159	ENSG00000167513,ENSG00000189403,ENSG00000080824,ENSG00000096384,ENSG00000256525,ENSG00000110958,ENSG00000070366
GO:MF	fibroblast growth factor binding	GO:0017134	0.047469069305123464	1.323589283124943	21	1871	7	17159	ENSG00000077782,ENSG00000138448,ENSG00000259207,ENSG00000133116,ENSG00000105372,ENSG00000183873,ENSG00000137801
GO:MF	catalytic activity, acting on a protein	GO:0140096	0.047658392960914106	1.3218606061350542	2021	1871	255	17159	ENSG00000159640,ENSG00000130234,ENSG00000143727,ENSG00000100312,ENSG00000137845,ENSG00000151694,ENSG00000114948,ENSG00000145536,ENSG00000273540,ENSG00000105221,ENSG00000117020,ENSG00000197548,ENSG00000186318,ENSG00000103507,ENSG00000103429,ENSG00000168487,ENSG00000204217,ENSG00000089234,ENSG00000012048,ENSG00000141867,ENSG00000169679,ENSG00000084774,ENSG00000145349,ENSG00000152495,ENSG00000110931…
GO:MF	alcohol binding	GO:0043178	0.0480742469697184	1.3180875097823026	74	1871	16	17159	ENSG00000165029,ENSG00000160179,ENSG00000118137,ENSG00000189058,ENSG00000105974,ENSG00000023171,ENSG00000007062,ENSG00000138760,ENSG00000057252,ENSG00000147465,ENSG00000138741,ENSG00000137672,ENSG00000069018,ENSG00000213585,ENSG00000165637,ENSG00000143324
GO:MF	phosphatidylinositol-4,5-bisphosphate binding	GO:0005546	0.0480742469697184	1.3180875097823026	74	1871	16	17159	ENSG00000161905,ENSG00000042493,ENSG00000164430,ENSG00000173163,ENSG00000155760,ENSG00000105928,ENSG00000130787,ENSG00000151704,ENSG00000123700,ENSG00000053918,ENSG00000001631,ENSG00000182621,ENSG00000187231,ENSG00000090020,ENSG00000168952,ENSG00000150455
GO:MF	protein tyrosine kinase activity	GO:0004713	0.048166670568961976	1.3172533724420732	114	1871	22	17159	ENSG00000110931,ENSG00000108947,ENSG00000146648,ENSG00000044524,ENSG00000065361,ENSG00000178568,ENSG00000151422,ENSG00000182511,ENSG00000077782,ENSG00000037280,ENSG00000010810,ENSG00000171105,ENSG00000096968,ENSG00000105976,ENSG00000030304,ENSG00000113721,ENSG00000120899,ENSG00000165731,ENSG00000185483,ENSG00000047936,ENSG00000197122,ENSG00000061938
GO:MF	carboxylic acid transmembrane transporter activity	GO:0046943	0.048206209148370635	1.3168970193295948	156	1871	28	17159	ENSG00000085563,ENSG00000103222,ENSG00000023839,ENSG00000135218,ENSG00000118596,ENSG00000091664,ENSG00000104888,ENSG00000173638,ENSG00000105143,ENSG00000089057,ENSG00000183032,ENSG00000177542,ENSG00000145217,ENSG00000167114,ENSG00000083807,ENSG00000101438,ENSG00000111371,ENSG00000168003,ENSG00000138074,ENSG00000132164,ENSG00000111181,ENSG00000010379,ENSG00000151012,ENSG00000165349,ENSG00000103257…

## Sheet: EnrichmentExclusiveC2
Gene Ontology molecular function and Reactome pathways enrichment for community 2 exclusive genes
source	term_name	term_id	adjusted_p_value	negative_log10_of_adjusted_p_value	term_size	query_size	intersection_size	effective_domain_size	intersections
REAC	Diseases of Mismatch Repair (MMR)	REAC:R-HSA-5423599	0.0011954080260572558	2.92248383260751	5	241	4	10760	ENSG00000076242,ENSG00000095002,ENSG00000116062,ENSG00000122512
REAC	RHOQ GTPase cycle	REAC:R-HSA-9013406	0.023109691597977135	1.636205850202	59	241	8	10760	ENSG00000175220,ENSG00000145819,ENSG00000070831,ENSG00000143776,ENSG00000108262,ENSG00000150054,ENSG00000075785,ENSG00000266028
REAC	Diseases of DNA repair	REAC:R-HSA-9675135	0.02364323816359098	1.626293043007765	11	241	4	10760	ENSG00000076242,ENSG00000095002,ENSG00000116062,ENSG00000122512
REAC	RHOJ GTPase cycle	REAC:R-HSA-9013409	0.030373181182138227	1.51750971919482	55	241	7	10760	ENSG00000175220,ENSG00000145819,ENSG00000070831,ENSG00000143776,ENSG00000108262,ENSG00000150054,ENSG00000075785
REAC	RAC3 GTPase cycle	REAC:R-HSA-9013423	0.030373181182138227	1.51750971919482	94	241	9	10760	ENSG00000139211,ENSG00000175220,ENSG00000145819,ENSG00000070831,ENSG00000108262,ENSG00000150054,ENSG00000075785,ENSG00000266028,ENSG00000158195
REAC	RAC1 GTPase cycle	REAC:R-HSA-9013149	0.030373181182138227	1.51750971919482	184	241	13	10760	ENSG00000139211,ENSG00000175220,ENSG00000145819,ENSG00000070831,ENSG00000143776,ENSG00000088538,ENSG00000108262,ENSG00000150054,ENSG00000075785,ENSG00000196935,ENSG00000266028,ENSG00000158195,ENSG00000132970
REAC	Phenylalanine metabolism	REAC:R-HSA-8964208	0.030373181182138227	1.51750971919482	6	241	3	10760	ENSG00000162174,ENSG00000171097,ENSG00000151552
REAC	Mismatch Repair	REAC:R-HSA-5358508	0.030373181182138227	1.51750971919482	15	241	4	10760	ENSG00000076242,ENSG00000095002,ENSG00000116062,ENSG00000122512
REAC	Mismatch repair (MMR) directed by MSH2:MSH6 (MutSalpha)	REAC:R-HSA-5358565	0.030373181182138227	1.51750971919482	14	241	4	10760	ENSG00000076242,ENSG00000095002,ENSG00000116062,ENSG00000122512
REAC	Loss of Function of TGFBR2 in Cancer	REAC:R-HSA-3642278	0.035366307953864105	1.4514102757508607	2	241	2	10760	ENSG00000106799,ENSG00000163513
REAC	TGFBR2 Kinase Domain Mutants in Cancer	REAC:R-HSA-3645790	0.035366307953864105	1.4514102757508607	2	241	2	10760	ENSG00000106799,ENSG00000163513
REAC	Defective Mismatch Repair Associated With PMS2	REAC:R-HSA-5632987	0.035366307953864105	1.4514102757508607	2	241	2	10760	ENSG00000076242,ENSG00000122512
REAC	Defective Mismatch Repair Associated With MSH6	REAC:R-HSA-5632968	0.035366307953864105	1.4514102757508607	2	241	2	10760	ENSG00000095002,ENSG00000116062
REAC	Defective Mismatch Repair Associated With MLH1	REAC:R-HSA-5545483	0.035366307953864105	1.4514102757508607	2	241	2	10760	ENSG00000076242,ENSG00000122512
REAC	Inactivation of CDC42 and RAC1	REAC:R-HSA-428543	0.03615166154844219	1.441871737519187	8	241	3	10760	ENSG00000070831,ENSG00000196935,ENSG00000266028
REAC	Signaling by Receptor Tyrosine Kinases	REAC:R-HSA-9006934	0.03615166154844219	1.441871737519187	487	241	23	10760	ENSG00000148848,ENSG00000011201,ENSG00000050820,ENSG00000070831,ENSG00000176749,ENSG00000122705,ENSG00000204248,ENSG00000099942,ENSG00000198561,ENSG00000088538,ENSG00000125848,ENSG00000102755,ENSG00000169045,ENSG00000172037,ENSG00000147010,ENSG00000166068,ENSG00000166888,ENSG00000103266,ENSG00000140262,ENSG00000169231,ENSG00000159445,ENSG00000158195,ENSG00000132970
REAC	RAC2 GTPase cycle	REAC:R-HSA-9013404	0.04515425861001296	1.345301284030178	88	241	8	10760	ENSG00000175220,ENSG00000145819,ENSG00000070831,ENSG00000088538,ENSG00000108262,ENSG00000150054,ENSG00000075785,ENSG00000158195
GO:MF	single base insertion or deletion binding	GO:0032138	0.017132093801460656	1.7661895564243573	4	330	3	17159	ENSG00000095002,ENSG00000116062,ENSG00000122512
GO:MF	mismatch repair complex binding	GO:0032404	0.017132093801460656	1.7661895564243573	11	330	4	17159	ENSG00000076242,ENSG00000095002,ENSG00000116062,ENSG00000122512
GO:MF	DNA insertion or deletion binding	GO:0032135	0.03871228372139088	1.412151207954017	6	330	3	17159	ENSG00000095002,ENSG00000116062,ENSG00000122512

## Sheet: EnrichmentExclusiveC3
Gene Ontology molecular function and Reactome pathways enrichment for community 3 exclusive genes
source	term_name	term_id	adjusted_p_value	negative_log10_of_adjusted_p_value	term_size	query_size	intersection_size	effective_domain_size	intersections
REAC	Respiratory electron transport, ATP synthesis by chemiosmotic coupling, and heat production by uncoupling proteins.	REAC:R-HSA-163200	0.00011838442183541336	3.926705442512037	127	298	16	10760	ENSG00000198899,ENSG00000130414,ENSG00000184752,ENSG00000131495,ENSG00000189043,ENSG00000139180,ENSG00000101247,ENSG00000156170,ENSG00000158864,ENSG00000213619,ENSG00000164258,ENSG00000115286,ENSG00000110717,ENSG00000148290,ENSG00000136463,ENSG00000164405
REAC	Complex I biogenesis	REAC:R-HSA-6799198	0.00011838442183541336	3.926705442512037	57	298	11	10760	ENSG00000130414,ENSG00000184752,ENSG00000131495,ENSG00000139180,ENSG00000101247,ENSG00000156170,ENSG00000158864,ENSG00000213619,ENSG00000164258,ENSG00000115286,ENSG00000110717
REAC	Respiratory electron transport	REAC:R-HSA-611105	0.00011838442183541336	3.926705442512037	103	298	15	10760	ENSG00000130414,ENSG00000184752,ENSG00000131495,ENSG00000189043,ENSG00000139180,ENSG00000101247,ENSG00000156170,ENSG00000158864,ENSG00000213619,ENSG00000164258,ENSG00000115286,ENSG00000110717,ENSG00000148290,ENSG00000136463,ENSG00000164405
REAC	The citric acid (TCA) cycle and respiratory electron transport	REAC:R-HSA-1428517	0.00011838442183541336	3.926705442512037	177	298	19	10760	ENSG00000198899,ENSG00000150768,ENSG00000130414,ENSG00000184752,ENSG00000131495,ENSG00000189043,ENSG00000139180,ENSG00000101247,ENSG00000156170,ENSG00000158864,ENSG00000213619,ENSG00000164258,ENSG00000115286,ENSG00000110717,ENSG00000110435,ENSG00000163541,ENSG00000148290,ENSG00000136463,ENSG00000164405
REAC	Post-translational modification: synthesis of GPI-anchored proteins	REAC:R-HSA-163125	0.009855480660506923	2.00632218994209	92	298	11	10760	ENSG00000179085,ENSG00000162747,ENSG00000197858,ENSG00000273111,ENSG00000197121,ENSG00000135845,ENSG00000174227,ENSG00000165282,ENSG00000185808,ENSG00000255072,ENSG00000185924
REAC	Synthesis of glycosylphosphatidylinositol (GPI)	REAC:R-HSA-162710	0.013629126768985813	1.865531968931265	17	298	5	10760	ENSG00000135845,ENSG00000174227,ENSG00000165282,ENSG00000185808,ENSG00000255072
REAC	Peroxisomal protein import	REAC:R-HSA-9033241	0.036321031894917366	1.4398418214972506	60	298	8	10760	ENSG00000161533,ENSG00000168306,ENSG00000117305,ENSG00000115425,ENSG00000127980,ENSG00000157911,ENSG00000124587,ENSG00000107537
REAC	Metabolism	REAC:R-HSA-1430728	0.0405236214525375	1.3922917502176142	2075	298	82	10760	ENSG00000008311,ENSG00000006071,ENSG00000075239,ENSG00000230124,ENSG00000168306,ENSG00000243989,ENSG00000162688,ENSG00000164022,ENSG00000118520,ENSG00000138363,ENSG00000198899,ENSG00000135454,ENSG00000161267,ENSG00000155111,ENSG00000110871,ENSG00000014919,ENSG00000064601,ENSG00000166347,ENSG00000137992,ENSG00000150768,ENSG00000147155,ENSG00000127884,ENSG00000118402,ENSG00000138185,ENSG00000197601…
GO:MF	catalytic activity	GO:0003824	1.44066893936383e-7	6.84143580705972	4846	384	166	17159	ENSG00000008311,ENSG00000075239,ENSG00000161533,ENSG00000168306,ENSG00000243989,ENSG00000142303,ENSG00000160710,ENSG00000141385,ENSG00000162688,ENSG00000118520,ENSG00000112249,ENSG00000138363,ENSG00000198899,ENSG00000162885,ENSG00000135454,ENSG00000183337,ENSG00000161267,ENSG00000197299,ENSG00000156970,ENSG00000058404,ENSG00000142330,ENSG00000092529,ENSG00000106144,ENSG00000110395,ENSG00000155111…
GO:MF	oxidoreduction-driven active transmembrane transporter activity	GO:0015453	0.0000049672340058348315	5.303885379958686	63	384	12	17159	ENSG00000014919,ENSG00000166347,ENSG00000130414,ENSG00000184752,ENSG00000131495,ENSG00000189043,ENSG00000139180,ENSG00000158864,ENSG00000213619,ENSG00000164258,ENSG00000115286,ENSG00000110717
GO:MF	NADH dehydrogenase (ubiquinone) activity	GO:0008137	0.0000049672340058348315	5.303885379958686	42	384	10	17159	ENSG00000130414,ENSG00000184752,ENSG00000131495,ENSG00000189043,ENSG00000139180,ENSG00000158864,ENSG00000213619,ENSG00000164258,ENSG00000115286,ENSG00000110717
GO:MF	NADH dehydrogenase (quinone) activity	GO:0050136	0.0000049672340058348315	5.303885379958686	42	384	10	17159	ENSG00000130414,ENSG00000184752,ENSG00000131495,ENSG00000189043,ENSG00000139180,ENSG00000158864,ENSG00000213619,ENSG00000164258,ENSG00000115286,ENSG00000110717
GO:MF	NADH dehydrogenase activity	GO:0003954	0.0000050757113380041265	5.2945030847405885	43	384	10	17159	ENSG00000130414,ENSG00000184752,ENSG00000131495,ENSG00000189043,ENSG00000139180,ENSG00000158864,ENSG00000213619,ENSG00000164258,ENSG00000115286,ENSG00000110717
GO:MF	NAD(P)H dehydrogenase (quinone) activity	GO:0003955	0.000006762588852062397	5.169887015754963	45	384	10	17159	ENSG00000130414,ENSG00000184752,ENSG00000131495,ENSG00000189043,ENSG00000139180,ENSG00000158864,ENSG00000213619,ENSG00000164258,ENSG00000115286,ENSG00000110717
GO:MF	oxidoreductase activity, acting on NAD(P)H, quinone or similar compound as acceptor	GO:0016655	0.00006177855279183973	4.209162269583934	57	384	10	17159	ENSG00000130414,ENSG00000184752,ENSG00000131495,ENSG00000189043,ENSG00000139180,ENSG00000158864,ENSG00000213619,ENSG00000164258,ENSG00000115286,ENSG00000110717
GO:MF	oxidoreductase activity, acting on NAD(P)H	GO:0016651	0.0003372379794171214	3.4720635214658495	85	384	11	17159	ENSG00000014919,ENSG00000130414,ENSG00000184752,ENSG00000131495,ENSG00000189043,ENSG00000139180,ENSG00000158864,ENSG00000213619,ENSG00000164258,ENSG00000115286,ENSG00000110717
GO:MF	primary active transmembrane transporter activity	GO:0015399	0.0003747720869052341	3.426232762913559	162	384	15	17159	ENSG00000006071,ENSG00000131100,ENSG00000014919,ENSG00000166347,ENSG00000121361,ENSG00000130414,ENSG00000184752,ENSG00000131495,ENSG00000189043,ENSG00000139180,ENSG00000158864,ENSG00000213619,ENSG00000164258,ENSG00000115286,ENSG00000110717
GO:MF	electron transfer activity	GO:0009055	0.0005928135375493218	3.2270818873231977	110	384	12	17159	ENSG00000014919,ENSG00000166347,ENSG00000130414,ENSG00000184752,ENSG00000131495,ENSG00000189043,ENSG00000139180,ENSG00000158864,ENSG00000213619,ENSG00000164258,ENSG00000115286,ENSG00000110717
GO:MF	acetyltransferase activity	GO:0016407	0.004477745472274753	2.3489405965828505	77	384	9	17159	ENSG00000075239,ENSG00000137992,ENSG00000150768,ENSG00000135999,ENSG00000165102,ENSG00000083168,ENSG00000160294,ENSG00000102030,ENSG00000147133
GO:MF	acyltransferase activity, transferring groups other than amino-acyl groups	GO:0016747	0.01921342575455268	1.716395193511314	208	384	14	17159	ENSG00000075239,ENSG00000137992,ENSG00000150768,ENSG00000118402,ENSG00000135999,ENSG00000169710,ENSG00000165102,ENSG00000083168,ENSG00000144182,ENSG00000160294,ENSG00000102030,ENSG00000177666,ENSG00000147133,ENSG00000102383
GO:MF	transferase activity	GO:0016740	0.01921342575455268	1.716395193511314	2038	384	69	17159	ENSG00000075239,ENSG00000162688,ENSG00000138363,ENSG00000162885,ENSG00000135454,ENSG00000183337,ENSG00000156970,ENSG00000058404,ENSG00000110395,ENSG00000155111,ENSG00000105810,ENSG00000006837,ENSG00000110871,ENSG00000214960,ENSG00000137992,ENSG00000077044,ENSG00000274588,ENSG00000150768,ENSG00000104936,ENSG00000172269,ENSG00000118402,ENSG00000135999,ENSG00000049167,ENSG00000169710,ENSG00000138081…
GO:MF	tRNA-intron endonuclease activity	GO:0000213	0.03254154461284396	1.4875618367429184	2	384	2	17159	ENSG00000154743,ENSG00000170892
GO:MF	acyltransferase activity	GO:0016746	0.03987912762961763	1.3992543506057962	229	384	14	17159	ENSG00000075239,ENSG00000137992,ENSG00000150768,ENSG00000118402,ENSG00000135999,ENSG00000169710,ENSG00000165102,ENSG00000083168,ENSG00000144182,ENSG00000160294,ENSG00000102030,ENSG00000177666,ENSG00000147133,ENSG00000102383
GO:MF	protein homodimerization activity	GO:0042803	0.03987912762961763	1.3992543506057962	647	384	28	17159	ENSG00000161533,ENSG00000168306,ENSG00000164022,ENSG00000138363,ENSG00000197299,ENSG00000058404,ENSG00000115355,ENSG00000163507,ENSG00000214960,ENSG00000184371,ENSG00000077044,ENSG00000170266,ENSG00000090581,ENSG00000184216,ENSG00000122550,ENSG00000127241,ENSG00000168282,ENSG00000110400,ENSG00000131779,ENSG00000180228,ENSG00000147224,ENSG00000031698,ENSG00000166949,ENSG00000116649,ENSG00000008196…
GO:MF	protein phosphatase regulator activity	GO:0019888	0.044145212425195396	1.3551163890300468	69	384	7	17159	ENSG00000176915,ENSG00000099991,ENSG00000104936,ENSG00000158615,ENSG00000108819,ENSG00000108061,ENSG00000127952
GO:MF	chromatin binding	GO:0003682	0.044145212425195396	1.3551163890300468	405	384	20	17159	ENSG00000099991,ENSG00000013573,ENSG00000225830,ENSG00000143614,ENSG00000149948,ENSG00000132510,ENSG00000174106,ENSG00000160294,ENSG00000010292,ENSG00000151503,ENSG00000121152,ENSG00000213024,ENSG00000111752,ENSG00000051180,ENSG00000147274,ENSG00000118007,ENSG00000101972,ENSG00000064313,ENSG00000137203,ENSG00000184205
GO:MF	catalytic activity, acting on a nucleic acid	GO:0140640	0.04593781320451357	1.3378296825371014	501	384	23	17159	ENSG00000112249,ENSG00000197299,ENSG00000110063,ENSG00000013573,ENSG00000179151,ENSG00000175595,ENSG00000225830,ENSG00000130713,ENSG00000149948,ENSG00000247626,ENSG00000013503,ENSG00000051180,ENSG00000113643,ENSG00000104889,ENSG00000101347,ENSG00000031698,ENSG00000204351,ENSG00000213689,ENSG00000104907,ENSG00000154743,ENSG00000170892,ENSG00000116874,ENSG00000139131
GO:MF	phosphotransferase activity, for other substituted phosphate groups	GO:0016780	0.04983006293337593	1.3025085643320409	21	384	4	17159	ENSG00000172269,ENSG00000174227,ENSG00000165282,ENSG00000138018
GO:MF	protein dimerization activity	GO:0046983	0.04989815979945845	1.3019154704823677	768	384	31	17159	ENSG00000161533,ENSG00000168306,ENSG00000164022,ENSG00000138363,ENSG00000197299,ENSG00000058404,ENSG00000115355,ENSG00000163507,ENSG00000214960,ENSG00000184371,ENSG00000077044,ENSG00000170266,ENSG00000090581,ENSG00000213614,ENSG00000184216,ENSG00000122550,ENSG00000127241,ENSG00000168282,ENSG00000110400,ENSG00000131779,ENSG00000105647,ENSG00000180228,ENSG00000147224,ENSG00000031698,ENSG00000166949…
