# Supplementary material for: Disease similarity network analysis of Autism Spectrum Disorder and comorbid brain disorders
Source: Front Mol Neurosci. 2022 Aug 18;15:932305. doi: 10.3389/fnmol.2022.932305 (PMC9434349; doi:10.3389/fnmol.2022.932305)
Supplement: Supplementary file 5 [file Table_5.xlsx]

## Sheet: ProportionVariantsByCommunity
Supplementary File 5. Proportion of rare de novo LoF SNVs in MSSNG within genes from each disease community of the network, for a total of 366 MSSNG rare de novo LoF SNVs.
Community	LoF rare de novo variants in MSSNG
1	123 (33.61%)
2	69 (18.85%)
3	83 (22.68%)
