# Supplementary material for: Disease similarity network analysis of Autism Spectrum Disorder and comorbid brain disorders
Source: Front Mol Neurosci. 2022 Aug 18;15:932305. doi: 10.3389/fnmol.2022.932305 (PMC9434349; doi:10.3389/fnmol.2022.932305)
Supplement: Supplementary file 6 [file Table_6.XLSX]

## Sheet: SupplementaryTable1
Unified Medical Language System (UMLS) nomenclature of network diseases, node degrees and the respective network disease community.
Unified Medical Language System (UMLS) nomenclature	Degree	Community
Attention deficit hyperactivity disorder|ADHD	29	2
Bipolar Disorder|BP	29	1
Epilepsy	29	1
Nonorganic psychosis|SCZ	29	1
Autism Spectrum Disorders|ASD	29	1
Obsessive-Compulsive Disorder|OCD	28	3
Intellectual Disability|ID*	27	2
Mild Intellectual Disability|ID*	25	3
Bipolar II disorder|BP	23	2
Paranoia|SCZ	23	2
Schizophreniform Disorders|SCZ	22	2
Psychosis, Brief Reactive|SCZ	20	2
Schizotypal Personality Disorder|SCZ/PD	20	2
Severe intellectual disability|ID	20	3
Schizoaffective disorder, bipolar type|SCZ	18	2
Moderate intellectual disability|ID	18	3
Schizophreniform psychosis NOS|SCZ	16	2
Delusional disorder|SCZ	16	1
Involutional paraphrenia|SCZ	15	2
Profound intellectual disabilities|ID	15	3
Incipient Schizophrenia|SCZ/PD	14	2
Catatonia|**	14	3
Cyclothymic Disorder|BP	12	1
Attention deficit hyperactivity disorder, combined type|ADHD	11	1
Hyperkinetic conduct disorder|ADHD	10	1
Acute transient psychotic disorder|SCZ	9	1
Catatonia, Organic|***	1	3
*Intellectual Disability is the term used in this study in substitution to the DisGeNet terms Mental deficiency, Mental handicap and Mental retardation as these terms are no longer in use in DSM-5.**Catatonia here is not the Organic Catatonia, but includes Catatonia present in psychotic and mood disorders, which includes the catatonic subtype of Schizophrenia from the DSM-4 (Tandon et al. 2013). …
