# Supplementary material for: Disease similarity network analysis of Autism Spectrum Disorder and comorbid brain disorders
Source: Front Mol Neurosci. 2022 Aug 18;15:932305. doi: 10.3389/fnmol.2022.932305 (PMC9434349; doi:10.3389/fnmol.2022.932305)
Supplement: Supplementary file 7 [file Table_7.xlsx]

## Sheet: Rare de novo LoF
Supplementary Table 2. Rare de novo loss of function SNVs in the ASD whole-genome MSSNG sequencing dataset
Sample_id	Chromosome	Start	End	Reference_bases	Alternate_bases	Effect	Gene_symbol	Entrez_id	Refseq_id	Freq_max	GnomAD_exome_freq_max	GnomAD_genome_freq_max	MSSNG_freq_max	Inheritance	Sanger_confirmation	Sanger_inheritance
1-0028-003	chr10	28614599	28614602	TCA	T	frameshift deletion	WAC	51322	WAC:NM_016628:exon11:c.1472_1473del:p.S491fs:Select,WAC:NM_100264:exon11:c.1337_1338del:p.S446fs,WAC:NM_100486:exon10:c.1163_1164del:p.S388fs	0	0	0	0	0/0;0/0;0/1; potential de novo	YES	de novo
1-0098-003A	chr17	31334839	31334841	AT	A	frameshift deletion	NF1	4763	NF1:NM_001042492:exon40:c.5816delT:p.I1939fs:Select,NF1:NM_000267:exon39:c.5753delT:p.I1918fs	0	0	0	0	0/0;0/0;0/1; potential de novo
1-0099-003	chr12	56173790	56173791	G	A	stopgain	SMARCC2	6601	SMARCC2:NM_001330288:exon17:c.C1555T:p.R519X:Select,SMARCC2:NM_139067:exon17:c.C1555T:p.R519X,SMARCC2:NM_003075:exon17:c.C1555T:p.R519X,SMARCC2:NM_001130420:exon17:c.C1555T:p.R519X	0	0	0	0	0/0;0/0;0/1; potential de novo	YES	de novo
1-0105-003	chr10	27812533	27812534	G	A	stopgain,nonsynonymous SNV	ARMC4	55130	ARMC4:NM_001290021:exon14:c.C1810T:p.Q604X,ARMC4:NM_001312689:exon15:c.C2189T:p.T730I,ARMC4:NM_018076:exon20:c.C3113T:p.T1038I:Select,ARMC4:NM_001290020:exon20:c.C3113T:p.T1038I	0	0	0	0	0/0;0/0;0/1; potential de novo
1-0121-003	chr2	25137438	25137446	CAGCATCG	C	frameshift deletion	EFR3B	22979	EFR3B:NM_001319099:exon15:c.1555_1561del:p.S519fs,EFR3B:NM_014971:exon15:c.1660_1666del:p.S554fs:Select	0	0	0	0	0/0;0/0;0/1; potential de novo
1-0125-003	chr7	94664691	94664692	T	TC	frameshift insertion,unknown	PEG10	23089	(Warning! wrong ORF) PEG10:NM_015068:exon2:c.1137dupC:p.I379fs,PEG10:NM_001184961:exon2:c.1239dupC:p.I413fs,PEG10:NM_001172437:exon2:c.1365dupC:p.I455fs	0	0	0	0	0/0;0/0;0/1; potential de novo
1-0184-003	chr5	177209716	177209717	C	T	stopgain	NSD1	64324	NSD1:NM_022455:exon5:c.C1318T:p.R440X:Select,NSD1:NM_001365684:exon6:c.C511T:p.R171X,NSD1:NM_172349:exon6:c.C511T:p.R171X	0	0	0	0	0/0;0/0;0/1; potential de novo	YES	de novo
1-0190-003	chr12	32633630	32633632	AT	A	frameshift deletion	FGD4	121512	FGD4:NM_001330374:exon14:c.1566delT:p.Y522fs,FGD4:NM_001370298:exon15:c.2337delT:p.Y779fs,FGD4:NM_001330373:exon14:c.1566delT:p.Y522fs,FGD4:NM_001304484:exon16:c.813delT:p.Y271fs,FGD4:NM_001304480:exon15:c.2181delT:p.Y727fs:Select,FGD4:NM_139241:exon15:c.1845delT:p.Y615fs,FGD4:NM_001304483:exon16:c.1101delT:p.Y367fs,FGD4:NM_001370297:exon13:c.1293delT:p.Y431fs,FGD4:NM_001304481:exon15:c.2100delT:…	0	0	0	0	0/0;0/0;0/1; potential de novo	YES	de novo
1-0222-003	chr3	100576988	100576989	C	T	stopgain	TMEM45A	55076	TMEM45A:NM_018004:exon6:c.C799T:p.R267X:Select,TMEM45A:NM_001363876:exon7:c.C847T:p.R283X	2.303e-05	2.303e-05	0	0	0/0;0/0;0/1; potential de novo	YES	de novo
1-0264-005	chr2	165389035	165389036	G	T	stopgain	SCN2A	6326	SCN2A:NM_001040143:exon28:c.G5230T:p.G1744X,SCN2A:NM_021007:exon27:c.G5230T:p.G1744X,SCN2A:NM_001371247:exon27:c.G5230T:p.G1744X,SCN2A:NM_001040142:exon27:c.G5230T:p.G1744X:Select,SCN2A:NM_001371246:exon27:c.G5230T:p.G1744X	0	0	0	0	0/0;0/0;0/1; potential de novo	YES	de novo
1-0264-006	chr19	12867937	12867938	C	T	stopgain	MAST1	22983	MAST1:NM_014975:exon20:c.C2527T:p.Q843X:Select	0	0	0	0	0/0;0/0;0/1; potential de novo
1-0291-003	chr4	109960988	109960989	C	T	stopgain	EGF	1950	EGF:NM_001178131:exon6:c.C1063T:p.Q355X,EGF:NM_001357021:exon6:c.C1063T:p.Q355X,EGF:NM_001963:exon7:c.C1189T:p.Q397X:Select,EGF:NM_001178130:exon7:c.C1189T:p.Q397X	5.14e-06	2.92e-06	5.14e-06	0	0/0;0/0;0/1; potential de novo
1-0352-005	chr14	92003981	92003983	CT	C	frameshift deletion	TRIP11	9321	TRIP11:NM_004239:exon11:c.3993delA:p.R1331fs:Select,TRIP11:NM_001321851:exon11:c.3990delA:p.R1330fs	0	0	0	0	0/0;0/0;0/1; potential de novo	YES	de novo
1-0441-003	chr11	70490305	70490306	G	A	stopgain	SHANK2	22941	SHANK2:NM_133266:exon8:c.C757T:p.R253X,SHANK2:NM_012309:exon22:c.C2521T:p.R841X:Select	0	0	0	0	0/0;0/0;0/1; potential de novo	YES	de novo
1-0448-003	chr13	30240979	30240982	GAT	G	frameshift deletion	KATNAL1	84056	KATNAL1:NM_001014380:exon5:c.597_598del:p.V199fs,KATNAL1:NM_032116:exon5:c.597_598del:p.V199fs:Select	0	0	0	0	0/0;0/0;0/1; potential de novo
1-0452-005	chr11	8039017	8039018	C	T	stopgain	TUB	7275	TUB:NM_003320:exon1:c.C145T:p.R49X	0.00063286	0.00063286	0.00062847	0.000529	0/0;0/0;0/1; potential de novo
1-0488-003	chr22	29094363	29094364	C	A	stopgain	KREMEN1	83999	KREMEN1:NM_001039570:exon2:c.C204A:p.Y68X:Select,KREMEN1:NM_032045:exon2:c.C204A:p.Y68X	0	0	0	0	0/0;0/0;0/1; potential de novo	YES	de novo
1-0531-003	chr19	36819382	36819383	G	A	stopgain	ZNF790	388536	ZNF790:NM_001242801:exon5:c.C961T:p.Q321X,ZNF790:NM_001242800:exon5:c.C961T:p.Q321X,ZNF790:NM_001242802:exon5:c.C961T:p.Q321X,ZNF790:NM_206894:exon5:c.C961T:p.Q321X:Select	0	0	0	0	0/0;0/0;0/1; potential de novo	YES	de novo
1-0546-003	chr8	66948058	66948059	G	A	stopgain	TCF24	100129654	TCF24:NM_001193502:exon4:c.C496T:p.Q166X:Select	0	0	0	0	0/0;0/0;0/1; potential de novo	YES	de novo
1-0590-003	chr19	48499417	48499419	GC	G	frameshift deletion	LMTK3	114783	LMTK3:NM_001080434:exon12:c.1737delG:p.E579fs:Select	0	0	0	0	0/0;0/0;0/1; potential de novo	YES	de novo
1-0611-003	chr15	84935156	84935158	TG	T	frameshift deletion	SLC28A1	9154	SLC28A1:NM_001287762:exon13:c.1347delG:p.L449fs,SLC28A1:NM_004213:exon14:c.1347delG:p.L449fs:Select,SLC28A1:NM_001321722:exon14:c.1347delG:p.L449fs,SLC28A1:NM_001321721:exon14:c.1347delG:p.L449fs	0	0	0	0	0/0;0/0;0/1; potential de novo
1-0616-005	chr17	60454477	60454478	C	A	stopgain	APPBP2	10513	APPBP2:NM_006380:exon11:c.G1162T:p.E388X:Select,APPBP2:NM_001282476:exon10:c.G949T:p.E317X	0	0	0	0	0/0;0/0;0/1; potential de novo
1-0669-003	chr16	81999814	81999815	C	A	stopgain	SDR42E1	93517	SDR42E1:NM_145168:exon3:c.G478T:p.E160X:Select	0	0	0	0	0/0;0/0;0/1; potential de novo	YES	de novo
1-0677-004A	chr1	167126539	167126540	C	A	stopgain	DUSP27	92235	DUSP27:NM_001080426:exon6:c.C1409A:p.S470X:Select	0	0	0	0	0/0;0/0;0/1; potential de novo
1-0700-003A	chr4	102607172	102607174	AT	A	frameshift deletion	NFKB1	4790	NFKB1:NM_003998:exon18:c.1979delT:p.M660fs:Select,NFKB1:NM_001165412:exon18:c.1976delT:p.M659fs,NFKB1:NM_001319226:exon18:c.1976delT:p.M659fs	0	0	0	0	0/0;0/0;0/1; potential de novo
1-0706-003	chr9	92669973	92669974	C	CT	frameshift insertion	IPPK	64768	IPPK:NM_022755:exon1:c.14dupA:p.K5fs:Select	0	0	0	0	0/0;0/0;0/1; potential de novo
1-0714-003	chr4	37590843	37590845	CA	C	frameshift deletion	C4orf19	55286	C4orf19:NM_018302:exon3:c.790delA:p.M264fs,C4orf19:NM_001104629:exon4:c.790delA:p.M264fs:Select	0	0	0	0	0/0;0/0;0/1; potential de novo
1-0755-003	chr20	32014921	32014922	C	T	stopgain	CCM2L	140706	CCM2L:NM_080625:exon2:c.C49T:p.R17X,CCM2L:NM_001365692:exon2:c.C49T:p.R17X:Select	7.992e-05	7.992e-05	4.687e-05	0	0/0;0/0;0/1; potential de novo	YES	de novo
1-0772-003	chr9	34655641	34655642	G	GTGTTGTCC	frameshift insertion	IL11RA	3590	IL11RA:NM_001142784:exon3:c.138_139insTGTTGTCC:p.L46fs	0	0	0	0	0/0;0/0;0/1; potential de novo
1-0777-003	chr19	45786127	45786129	CA	C	frameshift deletion	DMWD	1762	DMWD:NM_004943:exon3:c.1367delT:p.L456fs:Select	1.235e-05	0	1.235e-05	0	0/0;0/0;0/1; potential de novo	YES	de novo
1-0842-003	chr2	108897211	108897213	GC	G	frameshift deletion	EDAR	10913	EDAR:NM_022336:exon12:c.1041delG:p.E347fs:Select	0	0	0	0	0/0;0/0;0/1; potential de novo
1-0844-003	chr17	77213356	77213357	G	A	stopgain	SEC14L1	6397	SEC14L1:NM_001204408:exon18:c.G1907A:p.W636X,SEC14L1:NM_001039573:exon16:c.G1907A:p.W636X,SEC14L1:NM_001204410:exon17:c.G1907A:p.W636X,SEC14L1:NM_003003:exon16:c.G1907A:p.W636X,SEC14L1:NM_001144001:exon14:c.G1805A:p.W602X,SEC14L1:NM_001143999:exon16:c.G1907A:p.W636X,SEC14L1:NM_001143998:exon16:c.G1907A:p.W636X:Select	0	0	0	0	0/0;0/0;0/1; potential de novo
1-0876-004A	chr16	14648526	14648527	C	T	stopgain	BFAR	51283	BFAR:NM_016561:exon3:c.C403T:p.R135X:Select	5.14e-06	0	5.14e-06	0	0/0;0/0;0/1; potential de novo
1-0998-003	chr2	36441351	36441353	TG	T	frameshift deletion	CRIM1	51232	CRIM1:NM_016441:exon3:c.601delG:p.G201fs:Select	0	0	0	0	0/0;0/0;0/1; potential de novo
1-1004-003	chr22	42214269	42214270	G	A	stopgain	TCF20	6942	TCF20:NM_181492:exon1:c.C1036T:p.Q346X,TCF20:NM_005650:exon2:c.C1036T:p.Q346X:Select	0	0	0	0	0/0;0/0;0/1; potential de novo	YES	de novo
1-1006-003A	chr1	155480910	155480911	C	CT	frameshift insertion	ASH1L	55870	ASH1L:NM_001366177:exon3:c.1958dupA:p.K653fs,ASH1L:NM_018489:exon3:c.1958dupA:p.K653fs:Select	0	0	0	0	0/0;0/0;0/1; potential de novo
1-1006-003A	chr1	237888507	237888508	G	A	stopgain	ZP4	57829	ZP4:NM_021186:exon4:c.C403T:p.R135X:Select	9.202e-05	9.202e-05	2.961e-05	0.000529	0/0;0/0;0/1; potential de novo
1-1015-003A	chr11	63900967	63900969	TC	T	frameshift deletion	MARK2	2011	MARK2:NM_001163296:exon11:c.1001delC:p.S334fs,MARK2:NM_001163297:exon11:c.1001delC:p.S334fs,MARK2:NM_001039469:exon11:c.1001delC:p.S334fs:Select,MARK2:NM_004954:exon11:c.1001delC:p.S334fs,MARK2:NM_017490:exon11:c.902delC:p.S301fs	0	0	0	0	0/0;0/0;0/1; potential de novo
1-1047-003	chr22	50721503	50721504	T	TG	frameshift insertion	SHANK3	85358	SHANK3:NM_001372044:exon22:c.3855dupG:p.L1285fs:Select	7.38e-05	7.38e-05	0	0.000166	0/0;0/0;0/1; potential de novo
1-1049-003	chr17	38738429	38738430	G	A	stopgain	PCGF2	7703	PCGF2:NM_001369614:exon8:c.C499T:p.R167X,PCGF2:NM_001369615:exon8:c.C499T:p.R167X,PCGF2:NM_007144:exon9:c.C499T:p.R167X:Select	2.92e-06	2.92e-06	0	0	0/0;0/0;0/1; potential de novo
1-1063-004	chr12	118239269	118239270	C	CAACT	frameshift insertion	TAOK3	51347	TAOK3:NM_001346488:exon7:c.296_297insAGTT:p.L99fs,TAOK3:NM_001346487:exon6:c.296_297insAGTT:p.L99fs,TAOK3:NM_016281:exon6:c.296_297insAGTT:p.L99fs:Select,TAOK3:NM_001346489:exon6:c.296_297insAGTT:p.L99fs	0	0	0	0	0/0;0/0;0/1; potential de novo	YES	de novo
1-1063-004	chr5	179078966	179078969	CAG	C	frameshift deletion	ZNF354C	30832	ZNF354C:NM_014594:exon5:c.536_537del:p.Q179fs:Select	0	0	0	0	0/0;0/0;0/1; potential de novo	YES	de novo
1-1071-003	chr12	116008754	116008755	G	GATAT	frameshift insertion	MED13L	23389	MED13L:NM_015335:exon10:c.1657_1658insATAT:p.S553fs:Select	0	0	0	0	0/0;0/0;0/1; potential de novo	YES	de novo
1-1131-003	chr21	46284868	46284870	CA	C	frameshift deletion	MCM3AP	8888	MCM3AP:NM_003906:exon1:c.417delT:p.F139fs:Select	0	0	0	0	0/0;0/0;0/1; potential de novo
1-1134-003	chr1	155482095	155482097	AC	A	frameshift deletion	ASH1L	55870	ASH1L:NM_001366177:exon3:c.773delG:p.G258fs,ASH1L:NM_018489:exon3:c.773delG:p.G258fs:Select	0	0	0	0	0/0;0/0;0/1; potential de novo
1-1155-003	chr15	92997299	92997300	G	A	stopgain	CHD2	1106	CHD2:NM_001271:exon30:c.G3782A:p.W1261X:Select	0	0	0	0	0/0;0/0;0/1; potential de novo
1-1182-003	chr15	82043932	82043933	G	A	stopgain	MEX3B	84206	MEX3B:NM_032246:exon2:c.C937T:p.Q313X:Select	0	0	0	0	0/0;0/0;0/1; potential de novo
1-1182-003	chr9	109176671	109176672	G	A	stopgain	EPB41L4B	54566	EPB41L4B:NM_019114:exon25:c.C2512T:p.Q838X:Select	0	0	0	0	0/0;0/0;0/1; potential de novo
1-1195-003	chr6	28271933	28271934	G	GGTGA	frameshift insertion	ZSCAN26	7741	ZSCAN26:NM_001287421:exon2:c.15_16insGTGA:p.L5fs,ZSCAN26:NM_001023560:exon2:c.15_16insGTGA:p.L5fs:Select,ZSCAN26:NM_001111039:exon2:c.15_16insGTGA:p.L5fs,ZSCAN26:NM_152736:exon2:c.15_16insGTGA:p.L5fs	0	0	0	0	0/0;0/0;0/1; potential de novo
1-1200-003	chr1	202766948	202766949	G	A	stopgain	KDM5B	10765	KDM5B:NM_006618:exon5:c.C688T:p.R230X:Select,KDM5B:NM_001314042:exon5:c.C688T:p.R230X	0	0	0	0	0/0;0/0;0/1; potential de novo
1-1202-003	chr1	155950412	155950413	G	A	stopgain	ARHGEF2	9181	ARHGEF2:NM_001162383:exon21:c.C2773T:p.R925X:Select,ARHGEF2:NM_001162384:exon21:c.C2770T:p.R924X,ARHGEF2:NM_001350111:exon21:c.C2692T:p.R898X,ARHGEF2:NM_001350112:exon21:c.C2719T:p.R907X,ARHGEF2:NM_001350110:exon21:c.C2692T:p.R898X,ARHGEF2:NM_004723:exon21:c.C2689T:p.R897X	0	0	0	0	0/0;0/0;0/1; potential de novo
1-1217-003	chr1	155477965	155477968	GAA	G	frameshift deletion	ASH1L	55870	ASH1L:NM_001366177:exon3:c.4902_4903del:p.F1634fs,ASH1L:NM_018489:exon3:c.4902_4903del:p.F1634fs:Select	0	0	0	0	0/0;0/0;0/1; potential de novo
1-1233-003	chr1	35419675	35419676	A	C	stoploss	ZMYM4	9202	ZMYM4:NM_001350139:exon31:c.A3674C:p.X1225S,ZMYM4:NM_005095:exon30:c.A4646C:p.X1549S:Select,ZMYM4:NM_001350138:exon31:c.A4550C:p.X1517S,ZMYM4:NM_001350140:exon28:c.A3674C:p.X1225S	0	0	0	0	0/0;0/0;0/1; potential de novo
10-1129-005	chr8	66804409	66804410	T	TCCTGCTTGGC	frameshift insertion	C8orf44-SGK3	100533105	C8orf44-SGK3:NM_001204173:exon6:c.216_217insCCTGCTTGGC:p.I72fs	0	0	0	0	0/0;0/0;0/1; potential de novo
10-1129-005	chr8	66804409	66804410	T	TCCTGCTTGGC	frameshift insertion	SGK3	23678	SGK3:NM_170709:exon4:c.216_217insCCTGCTTGGC:p.I72fs,SGK3:NM_001033578:exon4:c.216_217insCCTGCTTGGC:p.I72fs:Select,SGK3:NM_013257:exon4:c.216_217insCCTGCTTGGC:p.I72fs	0	0	0	0	0/0;0/0;0/1; potential de novo
10-1149-003	chr1	190098489	190098490	C	T	stopgain	BRINP3	339479	BRINP3:NM_199051:exon8:c.G1829A:p.W610X:Select,BRINP3:NM_001317188:exon7:c.G1523A:p.W508X	0	0	0	0	0/0;0/0;0/1; potential de novo
1030	chr8	6445372	6445373	G	T	stopgain	MCPH1	79648	MCPH1:NM_001322045:exon8:c.G1549T:p.E517X,MCPH1:NM_001172574:exon8:c.G1651T:p.E551X,MCPH1:NM_001322043:exon8:c.G1645T:p.E549X,MCPH1:NM_001363979:exon8:c.G1651T:p.E551X,MCPH1:NM_001363980:exon8:c.G1651T:p.E551X,MCPH1:NM_001322042:exon8:c.G1651T:p.E551X,MCPH1:NM_024596:exon8:c.G1651T:p.E551X:Select,MCPH1:NM_001172575:exon7:c.G1507T:p.E503X	0	0	0	0	0/0;0/0;0/1; potential de novo
1031	chr18	22968899	22968900	A	T	stopgain	RBBP8	5932	RBBP8:NM_002894:exon5:c.A343T:p.K115X:Select,RBBP8:NM_203291:exon5:c.A343T:p.K115X,RBBP8:NM_203292:exon5:c.A343T:p.K115X	0	0	0	0	0/0;0/0;0/1; potential de novo
14-1011	chr8	38163766	38163768	TC	T	frameshift deletion	LSM1	27257	LSM1:NM_014462:exon4:c.304delG:p.E102fs:Select	0	0	0	0	0/0;0/0;0/1; potential de novo
2-0022-005	chr11	108173746	108173747	G	A	stopgain	NPAT	4863	NPAT:NM_001321307:exon13:c.C1237T:p.Q413X,NPAT:NM_002519:exon13:c.C1237T:p.Q413X:Select	0	0	0	0	0/0;0/0;0/1; potential de novo	YES	de novo
2-0028-003	chr20	50893674	50893679	TTGAC	T	frameshift deletion	ADNP	23394	ADNP:NM_015339:exon5:c.1035_1038del:p.Q345fs,ADNP:NM_181442:exon4:c.1035_1038del:p.Q345fs,ADNP:NM_001282532:exon4:c.1035_1038del:p.Q345fs,ADNP:NM_001347511:exon5:c.1035_1038del:p.Q345fs,ADNP:NM_001282531:exon6:c.1035_1038del:p.Q345fs:Select	0	0	0	0	0/0;0/0;0/1; potential de novo	YES	de novo
2-0033-003	chr2	165388679	165388681	TC	T	frameshift deletion	SCN2A	6326	SCN2A:NM_001040143:exon28:c.4875delC:p.F1625fs,SCN2A:NM_021007:exon27:c.4875delC:p.F1625fs,SCN2A:NM_001371247:exon27:c.4875delC:p.F1625fs,SCN2A:NM_001040142:exon27:c.4875delC:p.F1625fs:Select,SCN2A:NM_001371246:exon27:c.4875delC:p.F1625fs	0	0	0	0	0/0;0/0;0/1; potential de novo	YES	de novo
2-0090-003	chr6	156829412	156829413	C	T	stopgain	ARID1B	57492	ARID1B:NM_001371656:exon3:c.C1978T:p.Q660X,ARID1B:NM_020732:exon2:c.C1729T:p.Q577X,ARID1B:NM_001346813:exon2:c.C1729T:p.Q577X,ARID1B:NM_017519:exon2:c.C1729T:p.Q577X	0	0	0	0	0/0;0/0;0/1; potential de novo	YES	de novo
2-0297-004	chr9	33989060	33989065	CTCTT	C	frameshift deletion	UBAP2	55833	UBAP2:NM_001370062:exon5:c.350_353del:p.K117fs,UBAP2:NM_001370068:exon4:c.236_239del:p.K79fs,UBAP2:NM_018449:exon5:c.350_353del:p.K117fs,UBAP2:NM_001370066:exon6:c.236_239del:p.K79fs,UBAP2:NM_001370067:exon5:c.350_353del:p.K117fs,UBAP2:NM_001370059:exon5:c.350_353del:p.K117fs,UBAP2:NM_001370064:exon6:c.236_239del:p.K79fs	0	0	0	0	0/0;0/0;0/1; potential de novo
2-1005-003	chr11	118503585	118503588	CTG	C	frameshift deletion	KMT2A	4297	KMT2A:NM_001197104:exon27:c.7695_7696del:p.S2565fs,KMT2A:NM_005933:exon27:c.7686_7687del:p.S2562fs	0	0	0	0	0/0;0/0;0/1; potential de novo	YES	de novo
2-1127-003	chr9	74738417	74738418	A	T	stopgain	TRPM6	140803	TRPM6:NM_001177310:exon36:c.T5750A:p.L1917X,TRPM6:NM_017662:exon36:c.T5765A:p.L1922X:Select,TRPM6:NM_001177311:exon36:c.T5750A:p.L1917X	0	0	0	0	0/0;0/0;0/1; potential de novo	YES	de novo
2-1136-003	chr6	73195268	73195271	CTT	C	frameshift deletion	KCNQ5	56479	KCNQ5:NM_001160132:exon14:c.2685_2686del:p.T895fs,KCNQ5:NM_001160130:exon13:c.2628_2629del:p.T876fs,KCNQ5:NM_001160133:exon15:c.2712_2713del:p.T904fs,KCNQ5:NM_001160134:exon12:c.2325_2326del:p.T775fs,KCNQ5:NM_019842:exon14:c.2655_2656del:p.T885fs	0	0	0	0	0/0;0/0;0/1; potential de novo
2-1138-003	chr5	75702754	75702755	G	GA	frameshift insertion	POC5	134359	POC5:NM_152408:exon4:c.287dupT:p.F96fs,POC5:NM_001099271:exon5:c.362dupT:p.F121fs:Select	0	0	0	0	0/0;0/0;0/1; potential de novo
2-1139-003	chr20	34072137	34072138	C	T	stopgain	RALY	22913	RALY:NM_016732:exon3:c.C64T:p.R22X:Select,RALY:NM_007367:exon3:c.C64T:p.R22X	0	0	0	0	0/0;0/0;0/1; potential de novo	YES	de novo
2-1152-003	chr2	238262949	238262952	ACT	A	frameshift deletion	PER2	8864	PER2:NM_022817:exon10:c.1153delA:p.I385fs:Select	0	0	0	0	0/0;0/0;0/1; potential de novo	YES	de novo
2-1166-003	chr1	15931631	15931632	C	T	stopgain	SPEN	23013	SPEN:NM_015001:exon11:c.C5392T:p.Q1798X:Select	0	0	0	0	0/0;0/0;0/1; potential de novo	YES	de novo
2-1177-003	chr10	366332	366333	G	GCA	frameshift insertion	DIP2C	22982	DIP2C:NM_014974:exon19:c.2209_2210insTG:p.A737fs:Select	0	0	0	0	0/0;0/0;0/1; potential de novo	YES	de novo
2-1178-003	chr10	11257749	11257750	G	GA	frameshift insertion	CELF2	10659	CELF2:NM_001326327:exon6:c.432dupA:p.R144fs,CELF2:NM_001326340:exon5:c.417dupA:p.R139fs,CELF2:NM_001326320:exon8:c.324dupA:p.R108fs,CELF2:NM_001326339:exon4:c.63dupA:p.R21fs,CELF2:NM_001326319:exon8:c.324dupA:p.R108fs,CELF2:NM_001326338:exon4:c.63dupA:p.R21fs,CELF2:NM_001326324:exon6:c.324dupA:p.R108fs,CELF2:NM_001326330:exon5:c.324dupA:p.R108fs,CELF2:NM_001326336:exon5:c.396dupA:p.R132fs,CELF2:N…	0	0	0	0	0/0;0/0;0/1; potential de novo	YES	de novo
2-1180-003	chr7	99548367	99548369	CT	C	frameshift deletion	FAM200A	221786	FAM200A:NM_145111:exon2:c.39delA:p.P13fs:Select	0	0	0	0	0/0;0/0;0/1; potential de novo	YES	de novo
2-1185-003	chr10	133214002	133214004	AC	A	frameshift deletion	KNDC1	85442	KNDC1:NM_152643:exon26:c.4559delC:p.T1520fs:Select	0	0	0	0	0/0;0/0;0/1; potential de novo
2-1237-004	chr2	84813990	84813991	C	T	stopgain	DNAH6	1768	DNAH6:NM_001370:exon75:c.C12019T:p.R4007X:Select	0	0	0	0	0/0;0/0;0/1; potential de novo
2-1296-003	chr19	42249564	42249565	G	A	stopgain	ERF	2077	ERF:NM_001301035:exon4:c.C322T:p.R108X,ERF:NM_001312656:exon4:c.C322T:p.R108X,ERF:NM_006494:exon4:c.C547T:p.R183X:Select,ERF:NM_001308402:exon4:c.C322T:p.R108X	0	0	0	0	0/0;0/0;0/1; potential de novo	YES	de novo
2-1302-003	chr2	165991784	165991787	CTG	C	frameshift deletion	SCN1A	6323	SCN1A:NM_001353949:exon27:c.5455_5456del:p.Q1819fs,SCN1A:NM_001353957:exon27:c.5404_5405del:p.Q1802fs,SCN1A:NM_001353950:exon28:c.5455_5456del:p.Q1819fs,SCN1A:NM_006920:exon29:c.5455_5456del:p.Q1819fs,SCN1A:NM_001353961:exon28:c.3046_3047del:p.Q1016fs,SCN1A:NM_001353960:exon28:c.5401_5402del:p.Q1801fs,SCN1A:NM_001353958:exon28:c.5404_5405del:p.Q1802fs,SCN1A:NM_001202435:exon28:c.5488_5489del:p.Q1…	0	0	0	0	0/0;0/0;0/1; potential de novo	YES	de novo
2-1305-003	chr11	34086376	34086377	C	T	stopgain	CAPRIN1	4076	CAPRIN1:NM_203364:exon11:c.C1195T:p.Q399X,CAPRIN1:NM_005898:exon11:c.C1195T:p.Q399X:Select	0	0	0	0	0/0;0/0;0/1; potential de novo	YES	de novo
2-1348-003	chr20	3471479	3471480	G	GT	frameshift insertion	ATRN	8455	ATRN:NM_139321:exon1:c.374dupT:p.V125fs:Select,ATRN:NM_139322:exon1:c.374dupT:p.V125fs,ATRN:NM_001323332:exon1:c.374dupT:p.V125fs	0	0	0	0	0/0;0/0;0/1; potential de novo
2-1364-003	chr1	202758404	202758405	T	TG	frameshift insertion	KDM5B	10765	KDM5B:NM_006618:exon9:c.1182dupC:p.N395fs:Select,KDM5B:NM_001347591:exon8:c.1047dupC:p.N350fs,KDM5B:NM_001314042:exon10:c.1290dupC:p.N431fs	0	0	0	0	0/0;0/0;0/1; potential de novo	YES	de novo
2-1370-003	chr10	73534721	73534722	T	TC	frameshift insertion	USP54	159195	USP54:NM_001320441:exon12:c.1192dupG:p.E398fs,USP54:NM_152586:exon10:c.1192dupG:p.E398fs:Select	0	0	0	0	0/0;0/0;0/1; potential de novo
2-1406-003	chr19	42273364	42273365	C	T	stopgain	CIC	23152	CIC:NM_001304815:exon2:c.C1582T:p.R528X:Select	0	0	0	0	0/0;0/0;0/1; potential de novo	YES	de novo
2-1428-003	chr3	57287906	57287909	GAA	G	frameshift deletion	ASB14	142686	ASB14:NM_001142733:exon5:c.461_462del:p.L154fs:Select	0	0	0	0	0/0;0/0;0/1; potential de novo	YES	de novo
2-1444-003	chr1	236595911	236595913	TC	T	frameshift deletion	HEATR1	55127	HEATR1:NM_018072:exon7:c.876delG:p.K292fs:Select	0	0	0	0	0/0;0/0;0/1; potential de novo	YES	de novo
2-1454-003	chr22	31712918	31712919	A	T	stopgain	PRR14L	253143	PRR14L:NM_173566:exon4:c.T4920A:p.C1640X:Select	0	0	0	0	0/0;0/0;0/1; potential de novo	YES	de novo
2-1455-003	chr22	50722364	50722365	T	TG	frameshift insertion	SHANK3	85358	SHANK3:NM_001372044:exon22:c.4716dupG:p.L1572fs:Select	0	0	0	0	0/0;0/0;0/1; potential de novo	YES	de novo
2-1480-003	chr3	142421135	142421136	G	GT	frameshift insertion	XRN1	54464	XRN1:NM_001282857:exon10:c.1052_1053insA:p.F351fs:Select,XRN1:NM_019001:exon10:c.1052_1053insA:p.F351fs,XRN1:NM_001282859:exon10:c.1052_1053insA:p.F351fs	0	0	0	0	0/0;0/0;0/1; potential de novo	YES	de novo
2-1514-003	chr9	137108589	137108590	A	G	stoploss	MAN1B1	11253	MAN1B1:NM_016219:exon13:c.A2099G:p.X700W:Select	0	0	0	0	0/0;0/0;0/1; potential de novo
2-1617-003	chr9	94955911	94955916	ACTTC	A	frameshift deletion	AOPEP	84909	AOPEP:NM_001193329:exon8:c.1770_1773del:p.Y590fs:Select,AOPEP:NM_032823:exon7:c.1473_1476del:p.Y491fs	0	0	0	0	0/0;0/0;0/1; potential de novo
2-1627-003	chr20	49123126	49123127	G	A	stopgain	STAU1	6780	STAU1:NM_004602:exon8:c.C688T:p.R230X,STAU1:NM_001319134:exon7:c.C706T:p.R236X,STAU1:NM_001322933:exon8:c.C949T:p.R317X,STAU1:NM_001322932:exon7:c.C949T:p.R317X,STAU1:NM_001322929:exon9:c.C931T:p.R311X:Select,STAU1:NM_017452:exon7:c.C688T:p.R230X,STAU1:NM_001037328:exon8:c.C706T:p.R236X,STAU1:NM_001322927:exon6:c.C706T:p.R236X,STAU1:NM_001322930:exon7:c.C931T:p.R311X,STAU1:NM_001319135:exon9:c.C9…	0	0	0	0	0/0;0/0;0/1; potential de novo	YES	de novo
2-1709-003	chr18	33744753	33744754	C	T	stopgain	ASXL3	80816	ASXL3:NM_030632:exon12:c.C4906T:p.Q1636X:Select	0	0	0	0	0/0;0/0;0/1; potential de novo	YES	de novo
2-1721-003	chr9	74671832	74671833	G	GA	frameshift insertion	RORB	6096	RORB:NM_001365023:exon9:c.1190dupA:p.E397fs,RORB:NM_006914:exon9:c.1157dupA:p.E386fs:Select	0	0	0	0	0/0;0/0;0/1; potential de novo
2-1722-003	chr21	33818379	33818382	CAT	C	frameshift deletion	ITSN1	6453	ITSN1:NM_001001132:exon23:c.2842_2843del:p.M948fs,ITSN1:NM_001331012:exon22:c.2716_2717del:p.M906fs,ITSN1:NM_003024:exon23:c.2842_2843del:p.M948fs:Select,ITSN1:NM_001331010:exon22:c.2827_2828del:p.M943fs,ITSN1:NM_001331009:exon22:c.2827_2828del:p.M943fs,ITSN1:NM_001331011:exon22:c.2827_2828del:p.M943fs,ITSN1:NM_001331008:exon23:c.2842_2843del:p.M948fs	0	0	0	0	0/0;0/0;0/1; potential de novo	YES	de novo
2-1730-003	chr8	52624731	52624732	G	GT	stopgain	RB1CC1	9821	RB1CC1:NM_001083617:exon23:c.4682dupA:p.Y1561_C1562delinsX,RB1CC1:NM_014781:exon23:c.4691dupA:p.Y1564_C1565delinsX:Select	0	0	0	0	0/0;0/0;0/1; potential de novo
2-1740-003	chr15	75933094	75933099	CTAAA	C	frameshift deletion	FBXO22	26263	FBXO22:NM_147188:exon7:c.1206_1209del:p.S402fs:Select	0.00143018	0.00143018	0.00090509	0.000662	0/0;0/0;0/1; potential de novo
2-1774-003	chr22	50721503	50721504	T	TG	frameshift insertion	SHANK3	85358	SHANK3:NM_001372044:exon22:c.3855dupG:p.L1285fs:Select	7.38e-05	7.38e-05	0	0.000166	0/0;0/0;0/1; potential de novo
2-1800-003	chr8	22616228	22616231	CAG	C	frameshift deletion	CCAR2	57805	CCAR2:NM_021174:exon14:c.1827_1828del:p.T609fs:Select,CCAR2:NM_001363069:exon14:c.1827_1828del:p.T609fs,CCAR2:NM_001363068:exon14:c.1827_1828del:p.T609fs	0	0	0	0	0/0;0/0;0/1; potential de novo
2-1811-004	chr8	109575091	109575092	G	T	stopgain	SYBU	55638	SYBU:NM_001099744:exon8:c.C1806A:p.Y602X,SYBU:NM_001099753:exon7:c.C1803A:p.Y601X,SYBU:NM_001099745:exon8:c.C1806A:p.Y602X,SYBU:NM_001099754:exon7:c.C1806A:p.Y602X:Select,SYBU:NM_001099746:exon6:c.C1449A:p.Y483X,SYBU:NM_001099747:exon8:c.C1803A:p.Y601X,SYBU:NM_001099750:exon9:c.C1806A:p.Y602X,SYBU:NM_001099756:exon6:c.C1797A:p.Y599X,SYBU:NM_001099749:exon6:c.C1449A:p.Y483X,SYBU:NM_001363032:exon5…	0	0	0	0	0/0;0/0;0/1; potential de novo
2-1814-003	chr14	103700666	103700667	C	T	stopgain,synonymous SNV	KLC1	3831	KLC1:NM_182923:exon14:c.C1663T:p.R555X,KLC1:NM_001130107:exon15:c.C1794T:p.A598A:Select	0	0	0	0	0/0;0/0;0/1; potential de novo
3-0016-000	chr4	144711978	144711979	T	TAAAC	frameshift insertion	HHIP	64399	HHIP:NM_022475:exon8:c.1331_1332insAAAC:p.I444fs:Select	0	0	0	0	0/0;0/0;0/1; potential de novo
3-0019-000	chr15	68780131	68780136	CCTTT	C	frameshift deletion	ANP32A	8125	ANP32A:NM_006305:exon7:c.695_698del:p.E232fs:Select	0	0	0	0	0/0;0/0;0/1; potential de novo
3-0031-000	chr17	63481644	63481661	TCTGGGAAGGGTCGATG	T	frameshift deletion	ACE	1636	ACE:NM_000789:exon7:c.1026_1041del:p.F342fs:Select	0	0	0	0	0/0;0/0;0/1; potential de novo	YES	de novo
3-0095-000	chr10	28590796	28590807	TGCAAGCAACA	T	frameshift deletion	WAC	51322	WAC:NM_016628:exon6:c.576_585del:p.M192fs:Select,WAC:NM_100264:exon6:c.441_450del:p.M147fs,WAC:NM_100486:exon6:c.576_585del:p.M192fs	0	0	0	0	0/0;0/0;0/1; potential de novo	YES	de novo
3-0099-000	chr1	162797929	162797930	G	A	stopgain	HSD17B7	51478	HSD17B7:NM_001304512:exon4:c.G461A:p.W154X	0	0	0	0	0/0;0/0;0/1; potential de novo
3-0140-000	chr1	155354496	155354497	G	A	stopgain	ASH1L	55870	ASH1L:NM_001366177:exon16:c.C7204T:p.R2402X,ASH1L:NM_018489:exon16:c.C7189T:p.R2397X:Select	0	0	0	0	0/0;0/0;0/1; potential de novo	YES	de novo
3-0141-000	chr12	9754672	9754673	G	C	stopgain	CD69	969	CD69:NM_001781:exon4:c.C405G:p.Y135X:Select	0	0	0	0	0/0;0/0;0/1; potential de novo	YES	de novo
3-0270-000	chr7	7474616	7474617	G	C	stopgain	COL28A1	340267	COL28A1:NM_001037763:exon15:c.C1286G:p.S429X:Select	0	0	0	0	0/0;0/0;0/1; potential de novo	YES	de novo
3-0345-001	chr19	11200428	11200430	GC	G	frameshift deletion	DOCK6	57572	DOCK6:NM_020812:exon47:c.5979delG:p.G1993fs:Select,DOCK6:NM_001367830:exon48:c.6084delG:p.G2028fs	0	0	0	0	0/0;0/0;0/1; potential de novo
3-0346-000	chr1	182843338	182843339	A	AT	frameshift insertion	DHX9	1660	DHX9:NM_001357:exon3:c.157_158insT:p.N53fs:Select	0	0	0	0	0/0;0/0;0/1; potential de novo
3-0380-002	chr10	73763878	73763879	C	T	stopgain	SEC24C	9632	SEC24C:NM_004922:exon9:c.C1123T:p.R375X,SEC24C:NM_198597:exon8:c.C1123T:p.R375X:Select	0	0	0	0	0/0;0/0;0/1; potential de novo
3-0393-000	chr3	64010745	64010746	C	T	stopgain	PSMD6	9861	PSMD6:NM_014814:exon8:c.G1092A:p.W364X:Select,PSMD6:NM_001271779:exon9:c.G1251A:p.W417X,PSMD6:NM_001271780:exon8:c.G978A:p.W326X,PSMD6:NM_001271781:exon8:c.G975A:p.W325X	0	0	0	0	0/0;0/0;0/1; potential de novo	YES	de novo
3-0438-000	chr6	33438912	33438913	C	CA	frameshift insertion	SYNGAP1	8831	SYNGAP1:NM_001130066:exon10:c.1670_1671insA:p.S557fs,SYNGAP1:NM_006772:exon10:c.1670_1671insA:p.S557fs:Select	0	0	0	0	0/0;0/0;0/1; potential de novo
3-0442-000	chr1	117011560	117011562	AC	A	frameshift deletion	CD101	9398	CD101:NM_004258:exon3:c.437delC:p.T146fs:Select,CD101:NM_001256106:exon3:c.437delC:p.T146fs,CD101:NM_001256109:exon3:c.437delC:p.T146fs	0	0	0	0	0/0;0/0;0/1; potential de novo
3-0467-000	chr14	102040615	102040618	GAC	G	frameshift deletion	DYNC1H1	1778	DYNC1H1:NM_001376:exon64:c.11885_11886del:p.D3962fs:Select	0	0	0	0	0/0;0/0;0/1; potential de novo
3-0533-000	chr3	97874843	97874845	TC	T	frameshift deletion	CRYBG3	131544	CRYBG3:NM_153605:exon4:c.3651delC:p.F1217fs:Select	0	0	0	0	0/0;0/0;0/1; potential de novo
3-0711-000A	chr20	33072743	33072745	CT	C	frameshift deletion	BPIFB3	359710	BPIFB3:NM_182658:exon14:c.1353delT:p.P451fs	0	0	0	0	0/0;0/0;0/1; potential de novo
3-0721-000	chr20	62000191	62000192	G	A	stopgain	TAF4	6874	TAF4:NM_003185:exon11:c.C2719T:p.Q907X:Select	0	0	0	0	0/0;0/0;0/1; potential de novo
3-0800-000	chr16	53695438	53695439	G	A	stopgain	RPGRIP1L	23322	RPGRIP1L:NM_001328422:exon4:c.C250T:p.Q84X	0	0	0	0	0/0;0/0;0/1; potential de novo
3-0819-000	chr11	94799762	94799763	C	G	stopgain	AMOTL1	154810	AMOTL1:NM_001301007:exon2:c.C423G:p.Y141X,AMOTL1:NM_130847:exon3:c.C573G:p.Y191X:Select	0	0	0	0	0/0;0/0;0/1; potential de novo
3-0826-000	chr8	76855712	76855714	GT	G	frameshift deletion	ZFHX4	79776	ZFHX4:NM_024721:exon10:c.8793delT:p.R2931fs:Select	0	0	0	0	0/0;0/0;0/1; potential de novo
3-0842-000	chr9	129902983	129902985	AT	A	stopgain	FNBP1	23048	FNBP1:NM_015033:exon13:c.1312delA:p.M438X:Select,FNBP1:NM_001363755:exon13:c.1225delA:p.M409X	0	0	0	0	0/0;0/0;0/1; potential de novo
4-0023-003	chr12	107775485	107775486	G	T	stopgain	ASCL4	121549	ASCL4:NM_203436:exon1:c.G271T:p.E91X:Select	0.00031843	0.00031843	0	0	0/0;0/0;0/1; potential de novo
5-0005-003	chr6	33443273	33443274	C	T	stopgain	SYNGAP1	8831	SYNGAP1:NM_001130066:exon14:c.C2680T:p.Q894X,SYNGAP1:NM_006772:exon15:c.C2722T:p.Q908X:Select	0	0	0	0	0/0;0/0;0/1; potential de novo
5-0022-003	chr12	44520179	44520187	TCACACTC	T	frameshift deletion	NELL2	4753	NELL2:NM_001145110:exon20:c.2287_2293del:p.E763fs,NELL2:NM_001145109:exon19:c.2215_2221del:p.E739fs,NELL2:NM_001145107:exon20:c.2368_2374del:p.E790fs,NELL2:NM_001145108:exon19:c.2218_2224del:p.E740fs:Select,NELL2:NM_006159:exon20:c.2218_2224del:p.E740fs	0	0	0	0	0/0;0/0;0/1; potential de novo
5-0034-003	chr4	1978691	1978692	C	A	stopgain	NSD2	7468	NSD2:NM_133330:exon24:c.C3881A:p.S1294X,NSD2:NM_133331:exon23:c.C3881A:p.S1294X,NSD2:NM_133335:exon22:c.C3881A:p.S1294X,NSD2:NM_001042424:exon22:c.C3881A:p.S1294X:Select	0	0	0	0	0/0;0/0;0/1; potential de novo
5-0039-003	chr12	130422539	130422540	C	CAG	frameshift insertion	RIMBP2	23504	RIMBP2:NM_001351228:exon16:c.2433_2434insCT:p.A812fs,RIMBP2:NM_001351229:exon16:c.2433_2434insCT:p.A812fs,RIMBP2:NM_001351230:exon16:c.2433_2434insCT:p.A812fs,RIMBP2:NM_015347:exon14:c.2382_2383insCT:p.A795fs,RIMBP2:NM_001351227:exon15:c.2433_2434insCT:p.A812fs,RIMBP2:NM_001351231:exon16:c.2433_2434insCT:p.A812fs,RIMBP2:NM_001351226:exon16:c.2433_2434insCT:p.A812fs:Select	0	0	0	0	0/0;0/0;0/1; potential de novo
5-0073-003	chr19	35157491	35157492	C	T	stopgain	FXYD5	53827	FXYD5:NM_001164605:exon3:c.C133T:p.R45X,FXYD5:NM_001320913:exon3:c.C133T:p.R45X,FXYD5:NM_144779:exon3:c.C133T:p.R45X,FXYD5:NM_014164:exon3:c.C133T:p.R45X:Select,FXYD5:NM_001320912:exon3:c.C133T:p.R45X	0	0	0	0.000529	0/0;0/0;0/1; potential de novo	YES	de novo
5-0085-003	chr11	1450588	1450596	GACCCCTC	G	frameshift deletion	BRSK2	9024	BRSK2:NM_003957:exon14:c.1291_1297del:p.T431fs,BRSK2:NM_001256627:exon14:c.1291_1297del:p.T431fs:Select,BRSK2:NM_001282218:exon14:c.1111_1117del:p.T371fs,BRSK2:NM_001256630:exon14:c.1429_1435del:p.T477fs,BRSK2:NM_001256629:exon14:c.1291_1297del:p.T431fs	0	0	0	0	0/0;0/0;0/1; potential de novo
5-0086-003	chr19	23361140	23361141	C	T	stopgain	ZNF91	7644	ZNF91:NM_003430:exon4:c.G1838A:p.W613X:Select,ZNF91:NM_001300951:exon3:c.G1742A:p.W581X	0	0	0	0	0/0;0/0;0/1; potential de novo
5-0101-003	chr17	76585788	76585789	G	T	stopgain	ST6GALNAC2	10610	ST6GALNAC2:NM_006456:exon1:c.C20A:p.S7X:Select	0	0	0	0	0/0;0/0;0/1; potential de novo
5-0110-003	chr7	98976493	98976494	T	TGAGATAA	frameshift insertion	TRRAP	8295	TRRAP:NM_001244580:exon54:c.7950_7951insGAGATAA:p.G2650fs,TRRAP:NM_003496:exon53:c.7896_7897insGAGATAA:p.G2632fs	0	0	0	0	0/0;0/0;0/1; potential de novo
5-0146-003	chr17	38771012	38771023	CTTTCATGGCT	C	frameshift deletion	PIP4K2B	8396	PIP4K2B:NM_003559:exon8:c.1057_1066del:p.S353fs:Select	0	0	0	0	0/0;0/0;0/1; potential de novo
5-0512-003	chr14	88596789	88596792	ACT	A	frameshift deletion	ZC3H14	79882	ZC3H14:NM_001326308:exon9:c.872_873del:p.T291fs,ZC3H14:NM_001326304:exon9:c.872_873del:p.T291fs,ZC3H14:NM_001326316:exon10:c.1235_1236del:p.T412fs,ZC3H14:NM_001326300:exon9:c.872_873del:p.T291fs,ZC3H14:NM_001160103:exon10:c.1337_1338del:p.T446fs,ZC3H14:NM_001326297:exon10:c.1235_1236del:p.T412fs,ZC3H14:NM_001160104:exon10:c.1337_1338del:p.T446fs,ZC3H14:NM_024824:exon10:c.1337_1338del:p.T446fs:Sel…	0	0	0	0	0/0;0/0;0/1; potential de novo
5-5004-003	chr3	122926625	122926627	AG	A	frameshift deletion	SEMA5B	54437	SEMA5B:NM_001256347:exon9:c.1063delC:p.L355fs,SEMA5B:NM_001031702:exon9:c.901delC:p.L301fs:Select,SEMA5B:NM_001256348:exon8:c.727delC:p.L243fs,SEMA5B:NM_001256346:exon9:c.901delC:p.L301fs	0	0	0	0	0/0;0/0;0/1; potential de novo
5-5007-003	chr5	93585146	93585147	C	T	stopgain	NR2F1	7025	NR2F1:NM_005654:exon1:c.C124T:p.Q42X:Select	0	0	0	0	0/0;0/0;0/1; potential de novo
5-5015-003	chr19	31279542	31279543	G	A	stopgain	TSHZ3	57616	TSHZ3:NM_020856:exon2:c.C250T:p.R84X:Select	0	0	0	0	0/0;0/0;0/1; potential de novo
5-5015-005	chr19	31279542	31279543	G	A	stopgain	TSHZ3	57616	TSHZ3:NM_020856:exon2:c.C250T:p.R84X:Select	0	0	0	0	0/0;0/0;0/1; potential de novo
5-5129-003	chr16	67620785	67620786	C	A	stopgain	CTCF	10664	CTCF:NM_006565:exon6:c.C1176A:p.Y392X:Select,CTCF:NM_001363916:exon6:c.C1176A:p.Y392X,CTCF:NM_001191022:exon4:c.C192A:p.Y64X	0	0	0	0	0/0;0/0;0/1; potential de novo
5-5129-004	chr16	67620785	67620786	C	A	stopgain	CTCF	10664	CTCF:NM_006565:exon6:c.C1176A:p.Y392X:Select,CTCF:NM_001363916:exon6:c.C1176A:p.Y392X,CTCF:NM_001191022:exon4:c.C192A:p.Y64X	0	0	0	0	0/0;0/0;0/1; potential de novo
5-5209-003	chr6	47786586	47786595	CTGAAATAA	C	frameshift deletion	OPN5	221391	OPN5:NM_181744:exon2:c.204_211del:p.A68fs:Select	0	0	0	0	0/0;0/0;0/1; potential de novo
7-0023-003	chr12	32708198	32708201	CAG	C	frameshift deletion	DNM1L	10059	DNM1L:NM_012062:exon4:c.345_346del:p.T115fs:Select,DNM1L:NM_001278464:exon5:c.384_385del:p.T128fs,DNM1L:NM_001278465:exon5:c.384_385del:p.T128fs,DNM1L:NM_005690:exon4:c.345_346del:p.T115fs,DNM1L:NM_012063:exon4:c.345_346del:p.T115fs,DNM1L:NM_001278463:exon4:c.345_346del:p.T115fs,DNM1L:NM_001330380:exon5:c.384_385del:p.T128fs	2.311e-05	2.311e-05	1.899e-05	0	0/0;0/0;0/1; potential de novo	YES	de novo
7-0048-003	chr9	137754277	137754279	CA	C	frameshift deletion	EHMT1	79813	EHMT1:NM_001354612:exon7:c.1264delA:p.S422fs,EHMT1:NM_001354259:exon7:c.1264delA:p.S422fs,EHMT1:NM_024757:exon8:c.1357delA:p.S453fs:Select,EHMT1:NM_001145527:exon8:c.1357delA:p.S453fs,EHMT1:NM_001354263:exon8:c.1336delA:p.S446fs,EHMT1:NM_001354611:exon8:c.1357delA:p.S453fs	0	0	0	0	0/0;0/0;0/1; potential de novo
7-0097-003	chr20	63563595	63563597	GC	G	frameshift deletion	HELZ2	85441	HELZ2:NM_033405:exon3:c.3518delG:p.G1173fs,HELZ2:NM_001037335:exon9:c.5225delG:p.G1742fs:Select	0	0	0	0	0/0;0/0;0/1; potential de novo
7-0161-003	chr14	23080001	23080002	G	GA	frameshift insertion	ACIN1	22985	ACIN1:NM_014977:exon6:c.1506dupT:p.L503fs:Select,ACIN1:NM_001164815:exon5:c.1386dupT:p.L463fs,ACIN1:NM_001164814:exon6:c.1506dupT:p.L503fs	0	0	0	0	0/0;0/0;0/1; potential de novo
7-0189-003	chr1	244054356	244054357	C	T	stopgain	ZBTB18	10472	ZBTB18:NM_205768:exon2:c.C583T:p.R195X,ZBTB18:NM_001278196:exon2:c.C556T:p.R186X:Select,ZBTB18:NM_006352:exon1:c.C556T:p.R186X	0	0	0	0	0/0;0/0;0/1; potential de novo
7-0254-003	chr17	7237416	7237422	CCAAAA	C	frameshift deletion	PHF23	79142	PHF23:NM_024297:exon3:c.122_126del:p.V41fs:Select,PHF23:NM_001284517:exon3:c.122_126del:p.V41fs,PHF23:NM_001284518:exon3:c.110_114del:p.V37fs	0	0	0	0	0/0;0/0;0/1; potential de novo
7-0260-003	chr15	66781312	66781314	CG	C	frameshift deletion	SMAD6	4091	SMAD6:NM_005585:exon4:c.1270delG:p.A424fs:Select	0	0	0	0	0/0;0/0;0/1; potential de novo	YES	de novo
7-0279-003	chr11	32613703	32613706	CTA	C	frameshift deletion	CCDC73	493860	CCDC73:NM_001008391:exon16:c.2612_2613del:p.I871fs:Select	0	0	0	0	0/0;0/0;0/1; potential de novo
7-0295-003	chr11	118506214	118506216	AG	A	frameshift deletion	KMT2A	4297	KMT2A:NM_001197104:exon27:c.10324delG:p.A3442fs,KMT2A:NM_005933:exon27:c.10315delG:p.A3439fs	0	0	0	0	0/0;0/0;0/1; potential de novo
7-0331-003	chr20	44918927	44918928	C	T	stopgain	PABPC1L	80336	PABPC1L:NM_001372179:exon4:c.C526T:p.R176X:Select	0	0	0	0	0/0;0/0;0/1; potential de novo
7-0337-004	chr19	9341991	9341994	CAA	C	frameshift deletion	ZNF559	84527	ZNF559:NM_001202407:exon6:c.416_417del:p.Q139fs,ZNF559:NM_032497:exon7:c.542_543del:p.Q181fs:Select,ZNF559:NM_001202406:exon6:c.734_735del:p.Q245fs	0.00134882	0.00134882	0.00021727	0.001058	0/0;0/0;0/1; potential de novo
7-0346-003	chr10	14854198	14854203	ATTCT	A	frameshift deletion	HSPA14	51182	HSPA14:NM_016299:exon9:c.810_813del:p.H270fs:Select	0	0	0	0	0/0;0/0;0/1; potential de novo
7-0368-003	chr9	137717081	137717082	A	AG	frameshift insertion	EHMT1	79813	EHMT1:NM_001354612:exon2:c.450dupG:p.E150fs,EHMT1:NM_001354259:exon2:c.450dupG:p.E150fs,EHMT1:NM_024757:exon3:c.543dupG:p.E181fs:Select,EHMT1:NM_001145527:exon3:c.543dupG:p.E181fs,EHMT1:NM_001354263:exon3:c.543dupG:p.E181fs,EHMT1:NM_001354611:exon3:c.543dupG:p.E181fs	0	0	0	0	0/0;0/0;0/1; potential de novo
7-0373-003	chr3	177051611	177051612	G	A	stopgain	TBL1XR1	79718	TBL1XR1:NM_001374330:exon4:c.C58T:p.Q20X,TBL1XR1:NM_001374327:exon4:c.C319T:p.Q107X,TBL1XR1:NM_001321194:exon6:c.C319T:p.Q107X,TBL1XR1:NM_001321195:exon4:c.C58T:p.Q20X,TBL1XR1:NM_024665:exon5:c.C319T:p.Q107X,TBL1XR1:NM_001374329:exon5:c.C319T:p.Q107X,TBL1XR1:NM_001321193:exon5:c.C319T:p.Q107X,TBL1XR1:NM_001374328:exon6:c.C319T:p.Q107X	0	0	0	0	0/0;0/0;0/1; potential de novo
7-0383-003	chr1	150496866	150496867	C	T	stopgain	TARS2	80222	TARS2:NM_025150:exon9:c.C979T:p.R327X:Select	0	0	0	0	0/0;0/0;0/1; potential de novo
7-0412-003	chr7	135602856	135602857	T	TAA	frameshift insertion	NUP205	23165	NUP205:NM_015135:exon18:c.2565_2566insAA:p.L855fs:Select,NUP205:NM_001329434:exon18:c.1491_1492insAA:p.L497fs	0	0	0	0	0/0;0/0;0/1; potential de novo
7-0416-003	chr2	197408533	197408534	G	A	stopgain	SF3B1	23451	SF3B1:NM_012433:exon8:c.C952T:p.R318X	0	0	0	0	0/0;0/0;0/1; potential de novo
7-0420-003	chr1	40983343	40983345	CA	C	frameshift deletion	CTPS1	1503	CTPS1:NM_001905:exon2:c.55delA:p.I19fs:Select	0	0	0	0	0/0;0/0;0/1; potential de novo
7-0427-003	chr10	102919907	102919909	CG	C	frameshift deletion	CNNM2	54805	CNNM2:NM_017649:exon1:c.1429delG:p.G477fs:Select,CNNM2:NM_199076:exon1:c.1429delG:p.G477fs,CNNM2:NM_199077:exon1:c.1429delG:p.G477fs	0	0	0	0	0/0;0/0;0/1; potential de novo
7-0427-003	chr7	100686686	100686709	GGCCCTGCTCCGAGCCTCCAGCT	G	frameshift deletion	GIGYF1	64599	GIGYF1:NM_022574:exon7:c.634_655del:p.S212fs	0	0	0	0	0/0;0/0;0/1; potential de novo
7-0446-003	chr11	114399973	114399974	G	A	stopgain	C11orf71	54494	C11orf71:NM_001271562:exon1:c.C358T:p.R120X	3e-06	3e-06	0	0	0/0;0/0;0/1; potential de novo
7-0450-003	chr12	2566430	2566431	G	A	stopgain	CACNA1C	775	CACNA1C:NM_001129827:exon12:c.G1518A:p.W506X,CACNA1C:NM_001167623:exon12:c.G1518A:p.W506X,CACNA1C:NM_001129835:exon12:c.G1518A:p.W506X,CACNA1C:NM_001129834:exon12:c.G1518A:p.W506X,CACNA1C:NM_001129836:exon12:c.G1518A:p.W506X,CACNA1C:NM_001129843:exon12:c.G1518A:p.W506X,CACNA1C:NM_001129839:exon12:c.G1518A:p.W506X,CACNA1C:NM_001167625:exon12:c.G1518A:p.W506X,CACNA1C:NM_001129840:exon12:c.G1518A:p.…	0	0	0	0	0/0;0/0;0/1; potential de novo
7-0462-004	chr14	81486353	81486355	TA	T	frameshift deletion	SEL1L	6400	SEL1L:NM_005065:exon17:c.1732delT:p.Y578fs:Select	0	0	0	0	0/0;0/0;0/1; potential de novo
AU000704	chr15	68713921	68713925	TAGG	T	frameshift deletion	CORO2B	10391	CORO2B:NM_001190457:exon6:c.634delG:p.E212fs,CORO2B:NM_006091:exon6:c.649delG:p.E217fs:Select,CORO2B:NM_001324014:exon7:c.634delG:p.E212fs,CORO2B:NM_001190456:exon6:c.634delG:p.E212fs,CORO2B:NM_001324015:exon6:c.634delG:p.E212fs	0	0	0	0	0/0;0/0;0/1; potential de novo
AU005214	chr7	87359311	87359312	A	AG	frameshift insertion	CROT	54677	CROT:NM_001243745:exon4:c.222_223insG:p.A74fs,CROT:NM_021151:exon4:c.222_223insG:p.A74fs:Select,CROT:NM_001143935:exon5:c.306_307insG:p.A102fs	0	0	0	0	0/0;0/0;0/1; potential de novo	YES	de novo
AU009805	chr22	50720702	50720704	AG	A	frameshift deletion	SHANK3	85358	SHANK3:NM_001372044:exon22:c.3054delG:p.Q1018fs:Select	0	0	0	0	0/0;0/0;0/1; potential de novo
AU009904	chr22	20086634	20086636	CG	C	frameshift deletion	DGCR8	54487	DGCR8:NM_022720:exon2:c.673delG:p.V225fs:Select,DGCR8:NM_001190326:exon2:c.673delG:p.V225fs	0	0	0	0	0/0;0/0;0/1; potential de novo	YES	de novo
AU015903	chr14	50888880	50888888	GTATCAAT	G	frameshift deletion	ABHD12B	145447	ABHD12B:NM_181533:exon8:c.438_444del:p.S146fs,ABHD12B:NM_181814:exon7:c.528_534del:p.S176fs,ABHD12B:NM_001206673:exon9:c.759_765del:p.S253fs:Select	0	0	0	0	0/0;0/0;0/1; potential de novo	YES	de novo
AU031003	chr4	139342950	139342953	AAC	A	frameshift deletion	NAA15	80155	NAA15:NM_057175:exon5:c.529_530del:p.T177fs:Select	0	0	0	0	0/0;0/0;0/1; potential de novo	YES	de novo
AU031204	chr7	142147570	142147574	CTTG	C	frameshift deletion	MGAM2	93432	MGAM2:NM_001293626:exon15:c.1633_1634del:p.L545fs:Select	0	0	0	0	0/0;0/0;0/1; potential de novo
AU049304	chr6	11723349	11723350	C	T	stopgain	ADTRP	84830	ADTRP:NM_032744:exon5:c.G657A:p.W219X:Select,ADTRP:NM_001143948:exon6:c.G711A:p.W237X	0	0	0	0	0/0;0/0;0/1; potential de novo
AU053503	chr5	69282926	69282928	AT	A	frameshift deletion	CCDC125	202243	CCDC125:NM_176816:exon12:c.1337delA:p.N446fs:Select,CCDC125:NM_001297697:exon13:c.962delA:p.N321fs	0	0	0	0	0/0;0/0;0/1; potential de novo
AU059003	chr14	64139986	64139987	C	T	stopgain	SYNE2	23224	SYNE2:NM_182914:exon80:c.C14890T:p.Q4964X:Select,SYNE2:NM_015180:exon80:c.C14890T:p.Q4964X	0	0	0	0	0/0;0/0;0/1; potential de novo	YES	de novo
AU059003	chr6	159221683	159221684	C	T	stopgain	FNDC1	84624	FNDC1:NM_032532:exon6:c.C754T:p.R252X:Select	0	0	0	0.000529	0/0;0/0;0/1; potential de novo
AU062204	chr3	53287617	53287618	G	A	stopgain	DCP1A	55802	DCP1A:NM_001290207:exon8:c.C1234T:p.Q412X,DCP1A:NM_001290204:exon9:c.C1597T:p.Q533X,DCP1A:NM_001290206:exon9:c.C1348T:p.Q450X,DCP1A:NM_018403:exon10:c.C1711T:p.Q571X:Select,DCP1A:NM_001290205:exon11:c.C1495T:p.Q499X	0	0	0	0	0/0;0/0;0/1; potential de novo	YES	de novo
AU065807	chr3	151199119	151199120	T	TA	frameshift insertion	GPR171	29909	GPR171:NM_013308:exon3:c.266dupT:p.V89fs:Select	0	0	0	0	0/0;0/0;0/1; potential de novo
AU070007	chr2	47416386	47416387	G	A	stopgain	MSH2	4436	MSH2:NM_001258281:exon7:c.G836A:p.W279X,MSH2:NM_000251:exon6:c.G1034A:p.W345X:Select	0	0	0	0	0/0;0/0;0/1; potential de novo	YES	de novo
AU071804	chr12	112876736	112876737	C	T	stopgain	RPH3A	22895	RPH3A:NM_001347952:exon13:c.C1042T:p.R348X,RPH3A:NM_001143854:exon13:c.C1042T:p.R348X:Select,RPH3A:NM_001347953:exon13:c.C1042T:p.R348X,RPH3A:NM_001347954:exon13:c.C1042T:p.R348X,RPH3A:NM_014954:exon12:c.C1030T:p.R344X,RPH3A:NM_001347955:exon12:c.C841T:p.R281X	0	0	0	0	0/0;0/0;0/1; potential de novo	YES	de novo
AU076808	chr17	8003259	8003274	TCGCCCGGACCTGGC	T	frameshift deletion	GUCY2D	3000	GUCY2D:NM_000180:exon2:c.214_227del:p.R72fs:Select	0	0	0	0	0/0;0/0;0/1; potential de novo
AU079605	chr14	102975730	102975735	ATTTC	A	frameshift deletion	CDC42BPB	9578	CDC42BPB:NM_006035:exon11:c.1456_1459del:p.E486fs:Select	0	0	0	0	0/0;0/0;0/1; potential de novo	YES	de novo
AU1448301	chr5	180248991	180248993	AC	A	frameshift deletion	MAPK9	5601	MAPK9:NM_001364611:exon8:c.518delG:p.G173fs,MAPK9:NM_001364609:exon7:c.596delG:p.G199fs,MAPK9:NM_139070:exon6:c.596delG:p.G199fs,MAPK9:NM_001364613:exon7:c.518delG:p.G173fs,MAPK9:NM_001364610:exon7:c.596delG:p.G199fs,MAPK9:NM_001364608:exon7:c.596delG:p.G199fs:Select,MAPK9:NM_139068:exon6:c.596delG:p.G199fs,MAPK9:NM_001364607:exon7:c.596delG:p.G199fs,MAPK9:NM_002752:exon6:c.596delG:p.G199fs,MAPK9…	0	0	0	0	0/0;0/0;0/1; potential de novo
AU1635301	chr17	36499085	36499086	G	GC	frameshift insertion	MYO19	80179	MYO19:NM_001163735:exon24:c.2451dupG:p.Q818fs:Select,MYO19:NM_025109:exon20:c.1851dupG:p.Q618fs	0	0	0	0	0/0;0/0;0/1; potential de novo
AU1635302	chr1	41382061	41382063	GC	G	frameshift deletion	FOXO6	100132074	FOXO6:NM_001291281:exon2:c.862delC:p.P288fs:Select	0	0	0	0	0/0;0/0;0/1; potential de novo	YES	de novo
AU1640302	chr1	153951293	153951294	G	GT	frameshift insertion	CRTC2	200186	CRTC2:NM_181715:exon11:c.1369_1370insA:p.P457fs:Select	0	0	0	0	0/0;0/0;0/1; potential de novo	YES	de novo
AU1742302	chr3	16378050	16378053	ACT	A	frameshift deletion	RFTN1	23180	RFTN1:NM_015150:exon5:c.491_492del:p.Q164fs:Select	0	0	0	0	0/0;0/0;0/1; potential de novo
AU1894303	chr18	75285813	75285815	TA	T	frameshift deletion	TSHZ1	10194	TSHZ1:NM_005786:exon2:c.273delA:p.L91fs,TSHZ1:NM_001308210:exon2:c.408delA:p.L136fs:Select	0	0	0	0	0/0;0/0;0/1; potential de novo
AU2000305	chr9	113176667	113176668	G	A	stopgain	FKBP15	23307	FKBP15:NM_015258:exon21:c.C2092T:p.Q698X:Select	0	0	0	0	0/0;0/0;0/1; potential de novo	YES	de novo
AU2029302	chr1	10639817	10639818	G	GA	frameshift insertion	CASZ1	54897	CASZ1:NM_001079843:exon21:c.4403dupT:p.F1468fs:Select	0	0	0	0	0/0;0/0;0/1; potential de novo
AU2029303	chr1	10639817	10639818	G	GA	frameshift insertion	CASZ1	54897	CASZ1:NM_001079843:exon21:c.4403dupT:p.F1468fs:Select	0	0	0	0	0/0;0/0;0/1; potential de novo
AU2108302	chr20	32885567	32885568	T	A	stopgain	EFCAB8	388795	EFCAB8:NM_001143967:exon6:c.T495A:p.C165X:Select	0	0	0	0	0/0;0/0;0/1; potential de novo
AU2165301	chr13	35871294	35871295	G	T	stopgain	DCLK1	9201	DCLK1:NM_001330072:exon5:c.C869A:p.S290X,DCLK1:NM_004734:exon5:c.C869A:p.S290X,DCLK1:NM_001330071:exon5:c.C869A:p.S290X:Select	0	0	0	0	0/0;0/0;0/1; potential de novo
AU2226301	chr15	93020025	93020026	C	T	stopgain	CHD2	1106	CHD2:NM_001271:exon38:c.C4921T:p.Q1641X:Select	0	0	0	0	0/0;0/0;0/1; potential de novo
AU2235301	chr2	127051238	127051249	GCTGGCTGCAA	G	frameshift deletion	BIN1	274	BIN1:NM_139345:exon13:c.1111_1114del:p.P371fs,BIN1:NM_139344:exon15:c.1243_1246del:p.P415fs,BIN1:NM_139350:exon11:c.910_913del:p.P304fs,BIN1:NM_001320633:exon12:c.1003_1006del:p.P335fs,BIN1:NM_139348:exon12:c.1039_1042del:p.P347fs,BIN1:NM_001320642:exon16:c.1291_1294del:p.P431fs,BIN1:NM_001320641:exon15:c.1279_1282del:p.P427fs,BIN1:NM_004305:exon12:c.955_958del:p.P319fs,BIN1:NM_001320640:exon13:c…	0	0	0	0	0/0;0/0;0/1; potential de novo
AU2255301	chr9	137498126	137498127	G	A	stopgain	PNPLA7	375775	PNPLA7:NM_152286:exon16:c.C1801T:p.R601X,PNPLA7:NM_001098537:exon17:c.C1876T:p.R626X:Select	4.443e-05	4.443e-05	0	0	0/0;0/0;0/1; potential de novo
AU2293302	chr6	35455918	35455919	C	T	stopgain	FANCE	2178	FANCE:NM_021922:exon2:c.C421T:p.R141X:Select	0	0	0	0	0/0;0/0;0/1; potential de novo	YES	de novo
AU2320301	chr6	35469008	35469026	GCTTCTCGGGCACCGTCA	G	frameshift deletion	RPL10A	4736	RPL10A:NM_007104:exon3:c.144_160del:p.R48fs:Select	0	0	0	0	0/0;0/0;0/1; potential de novo
AU2340301	chr2	161904816	161904818	AG	A	frameshift deletion	SLC4A10	57282	SLC4A10:NM_001354443:exon14:c.1606delG:p.A536fs,SLC4A10:NM_001354461:exon16:c.1696delG:p.A566fs,SLC4A10:NM_001354448:exon14:c.1600delG:p.A534fs,SLC4A10:NM_001354445:exon14:c.1603delG:p.A535fs,SLC4A10:NM_001354446:exon13:c.1570delG:p.A524fs,SLC4A10:NM_001354449:exon13:c.1567delG:p.A523fs,SLC4A10:NM_001354451:exon13:c.1567delG:p.A523fs,SLC4A10:NM_001354440:exon14:c.1660delG:p.A554fs,SLC4A10:NM_0013…	0	0	0	0	0/0;0/0;0/1; potential de novo
AU2340301	chr2	165315614	165315619	CAGAA	C	frameshift deletion	SCN2A	6326	SCN2A:NM_001040143:exon12:c.1529_1532del:p.Q510fs,SCN2A:NM_021007:exon11:c.1529_1532del:p.Q510fs,SCN2A:NM_001371247:exon11:c.1529_1532del:p.Q510fs,SCN2A:NM_001040142:exon11:c.1529_1532del:p.Q510fs:Select,SCN2A:NM_001371246:exon11:c.1529_1532del:p.Q510fs	0	0	0	0	0/0;0/0;0/1; potential de novo
AU2385301	chr9	121310783	121310785	AG	A	frameshift deletion	GSN	2934	GSN:NM_001353076:exon6:c.525delG:p.E175fs,GSN:NM_001353077:exon5:c.486delG:p.E162fs,GSN:NM_001353068:exon7:c.486delG:p.E162fs,GSN:NM_001353073:exon8:c.486delG:p.E162fs,GSN:NM_001353075:exon5:c.486delG:p.E162fs,GSN:NM_001127663:exon6:c.561delG:p.E187fs,GSN:NM_001353063:exon5:c.486delG:p.E162fs,GSN:NM_001353069:exon7:c.486delG:p.E162fs,GSN:NM_001353060:exon6:c.453delG:p.E151fs,GSN:NM_001127662:exon…	0	0	0	0	0/0;0/0;0/1; potential de novo
AU2415301	chr16	87832969	87832983	CTATGTCTCCTGGG	C	frameshift deletion	SLC7A5	8140	SLC7A5:NM_003486:exon10:c.1511_1523del:p.P504fs:Select	0	0	0	0	0/0;0/0;0/1; potential de novo
AU2427301	chr6	63703628	63703633	CACAG	C	frameshift deletion	PHF3	23469	PHF3:NM_001370350:exon10:c.1133_1136del:p.H378fs,PHF3:NM_015153:exon10:c.3326_3329del:p.H1109fs,PHF3:NM_001370348:exon11:c.3326_3329del:p.H1109fs:Select,PHF3:NM_001370349:exon10:c.3062_3065del:p.H1021fs,PHF3:NM_001290259:exon12:c.3062_3065del:p.H1021fs	0	0	0	0	0/0;0/0;0/1; potential de novo	YES	de novo
AU2442301	chr7	17794124	17794126	GT	G	frameshift deletion	SNX13	23161	SNX13:NM_001350862:exon26:c.2826delA:p.K942fs,SNX13:NM_001350863:exon26:c.2553delA:p.K851fs,SNX13:NM_015132:exon26:c.2793delA:p.K931fs:Select,SNX13:NM_001350864:exon27:c.2487delA:p.K829fs,SNX13:NM_001350867:exon27:c.2184delA:p.K728fs,SNX13:NM_001350866:exon27:c.2184delA:p.K728fs	0	0	0	0	0/0;0/0;0/1; potential de novo
AU2444301	chr4	186149188	186149189	G	T	stopgain	FAM149A	25854	FAM149A:NM_001367768:exon2:c.G583T:p.G195X:Select	0	0	0	0	0/0;0/0;0/1; potential de novo
AU2463301	chr2	161423429	161423430	C	T	stopgain	TBR1	10716	TBR1:NM_006593:exon6:c.C1252T:p.Q418X:Select	0	0	0	0	0/0;0/0;0/1; potential de novo
AU2463301	chr5	83553438	83553439	G	A	stopgain	VCAN	1462	VCAN:NM_004385:exon11:c.G9569A:p.W3190X:Select,VCAN:NM_001164097:exon10:c.G6608A:p.W2203X,VCAN:NM_001164098:exon10:c.G4307A:p.W1436X,VCAN:NM_001126336:exon9:c.G1346A:p.W449X	0	0	0	0	0/0;0/0;0/1; potential de novo
AU2514301	chr3	71052598	71052599	G	GT	frameshift insertion	FOXP1	27086	FOXP1:NM_001244816:exon8:c.447dupA:p.Q150fs,FOXP1:NM_001244808:exon9:c.447dupA:p.Q150fs,FOXP1:NM_001244814:exon5:c.447dupA:p.Q150fs,FOXP1:NM_001349342:exon4:c.147dupA:p.Q50fs,FOXP1:NM_001349340:exon8:c.447dupA:p.Q150fs,FOXP1:NM_001244810:exon9:c.447dupA:p.Q150fs,FOXP1:NM_032682:exon9:c.447dupA:p.Q150fs,FOXP1:NM_001244813:exon3:c.147dupA:p.Q50fs,FOXP1:NM_001349338:exon9:c.447dupA:p.Q150fs,FOXP1:NM…	0	0	0	0	0/0;0/0;0/1; potential de novo
AU2558301	chr1	214314772	214314773	G	A	stopgain	SMYD2	56950	SMYD2:NM_020197:exon3:c.G249A:p.W83X:Select	0	0	0	0	0/0;0/0;0/1; potential de novo
AU2562301	chr8	102293742	102293747	ACAAT	A	frameshift deletion	UBR5	51366	UBR5:NM_001282873:exon34:c.4447_4450del:p.I1483fs,UBR5:NM_015902:exon34:c.4447_4450del:p.I1483fs:Select	0	0	0	0	0/0;0/0;0/1; potential de novo
AU2569301	chr1	62114244	62114245	C	T	stopgain	PATJ	10207	PATJ:NM_176877:exon35:c.C4654T:p.R1552X,PATJ:NM_001350145:exon35:c.C4654T:p.R1552X:Select	2.863e-05	2.863e-05	5.14e-06	0.000166	0/0;0/0;0/1; potential de novo	YES	de novo
AU2577301	chr11	74346762	74346763	C	CT	frameshift insertion	PGM2L1	283209	PGM2L1:NM_173582:exon8:c.1005dupA:p.D336fs:Select	0	0	0	0	0/0;0/0;0/1; potential de novo
AU2579301	chr11	58422381	58422382	C	A	stopgain	OR5B2	390190	OR5B2:NM_001005566:exon1:c.G880T:p.E294X:Select	0	0	0	0	0/0;0/0;0/1; potential de novo
AU2583301	chr17	19334041	19334059	GTCCTGGGGACCAGCACA	G	frameshift deletion	EPN2	22905	EPN2:NM_014964:exon11:c.1715_1731del:p.V572fs:Select,EPN2:NM_001102664:exon8:c.860_876del:p.V287fs,EPN2:NM_148921:exon10:c.1544_1560del:p.V515fs	0	0	0	0	0/0;0/0;0/1; potential de novo
AU2594301	chr19	40523604	40523605	C	T	stopgain	SPTBN4	57731	SPTBN4:NM_020971:exon17:c.C3823T:p.Q1275X:Select	0	0	0	0	0/0;0/0;0/1; potential de novo
AU2618301	chr8	102345527	102345530	GGA	G	frameshift deletion	UBR5	51366	UBR5:NM_001282873:exon8:c.752_753del:p.L251fs,UBR5:NM_015902:exon8:c.752_753del:p.L251fs:Select	0	0	0	0	0/0;0/0;0/1; potential de novo
AU2629301	chr17	46876328	46876330	TC	T	frameshift deletion	WNT9B	7484	WNT9B:NM_001320458:exon4:c.686delC:p.S229fs,WNT9B:NM_003396:exon4:c.686delC:p.S229fs:Select	0	0	0	0	0/0;0/0;0/1; potential de novo
AU2695301	chr2	86790472	86790480	GGTGTCCA	G	frameshift deletion	CD8A	925	CD8A:NM_171827:exon2:c.251_257del:p.L84fs,CD8A:NM_001145873:exon5:c.251_257del:p.L84fs,CD8A:NM_001768:exon2:c.251_257del:p.L84fs:Select	0	0	0	0	0/0;0/0;0/1; potential de novo
AU2728301	chr20	47246326	47246327	C	CT	frameshift insertion	ZMYND8	23613	ZMYND8:NM_001281772:exon16:c.1904dupA:p.K635fs,ZMYND8:NM_001281778:exon14:c.1889dupA:p.K630fs,ZMYND8:NM_183048:exon14:c.1889dupA:p.K630fs,ZMYND8:NM_001363741:exon15:c.1904dupA:p.K635fs:Select,ZMYND8:NM_001281773:exon15:c.1904dupA:p.K635fs,ZMYND8:NM_001281779:exon15:c.1160dupA:p.K387fs,ZMYND8:NM_001281781:exon13:c.1748dupA:p.K583fs,ZMYND8:NM_183047:exon14:c.1964dupA:p.K655fs,ZMYND8:NM_001281782:ex…	0	0	0	0	0/0;0/0;0/1; potential de novo
AU2728301	chr9	137050903	137050904	G	A	stopgain	ENTPD2	954	ENTPD2:NM_001246:exon5:c.C772T:p.Q258X,ENTPD2:NM_203468:exon5:c.C772T:p.Q258X:Select	0	0	0	0	0/0;0/0;0/1; potential de novo
AU2768301	chr8	144500961	144500962	G	GC	frameshift insertion	PPP1R16A	84988	PPP1R16A:NM_001329443:exon10:c.1029dupC:p.G343fs:Select,PPP1R16A:NM_001329442:exon11:c.1029dupC:p.G343fs,PPP1R16A:NM_032902:exon11:c.1029dupC:p.G343fs,PPP1R16A:NM_001329444:exon10:c.1029dupC:p.G343fs,PPP1R16A:NM_001329445:exon10:c.1029dupC:p.G343fs	0	0	0	0	0/0;0/0;0/1; potential de novo
AU2775301	chr19	36341176	36341177	G	A	stopgain	ZFP14	57677	ZFP14:NM_001297619:exon5:c.C652T:p.R218X,ZFP14:NM_020917:exon5:c.C649T:p.R217X:Select	0	0	0	0.000166	0/0;0/0;0/1; potential de novo
AU2801301	chr8	22250429	22250431	CA	C	frameshift deletion	POLR3D	661	POLR3D:NM_001722:exon9:c.1110delA:p.T370fs:Select	0	0	0	0	0/0;0/0;0/1; potential de novo
AU2863303	chr2	96326769	96326770	C	T	stopgain	ITPRIPL1	150771	ITPRIPL1:NM_001163524:exon2:c.C115T:p.R39X,ITPRIPL1:NM_001008949:exon3:c.C139T:p.R47X:Select,ITPRIPL1:NM_001324490:exon2:c.C115T:p.R39X,ITPRIPL1:NM_001163523:exon2:c.C115T:p.R39X,ITPRIPL1:NM_178495:exon1:c.C163T:p.R55X	5.14e-06	0	5.14e-06	0	0/0;0/0;0/1; potential de novo	YES	de novo
AU3052301	chr2	240983023	240983024	C	T	stopgain	CROCC2	728763	CROCC2:NM_001351305:exon28:c.C4546T:p.R1516X:Select	0.00028969	0.00028969	0.00018271	0	0/0;0/0;0/1; potential de novo
AU3052302	chr9	120991205	120991207	TC	T	frameshift deletion	C5	727	C5:NM_001317163:exon23:c.2943delG:p.R981fs,C5:NM_001735:exon23:c.2925delG:p.R975fs:Select	0	0	0	0	0/0;0/0;0/1; potential de novo
AU3053301	chr4	186076649	186076651	TG	T	frameshift deletion	TLR3	7098	TLR3:NM_003265:exon2:c.32delG:p.W11fs	0	0	0	0	0/0;0/0;0/1; potential de novo	YES	de novo
AU3057301	chr2	74233507	74233508	C	T	stopgain	SLC4A5	57835	SLC4A5:NM_133478:exon23:c.G2489A:p.W830X:Select,SLC4A5:NM_021196:exon18:c.G2489A:p.W830X	0	0	0	0	0/0;0/0;0/1; potential de novo	YES	de novo
AU3122301	chr1	40301333	40301334	G	A	stopgain	COL9A2	1298	COL9A2:NM_001852:exon32:c.C1918T:p.R640X:Select	4.031e-05	1.707e-05	4.031e-05	0	0/0;0/0;0/1; potential de novo	YES	de novo
AU3122301	chr17	62010982	62010983	G	A	stopgain	MED13	9969	MED13:NM_005121:exon9:c.C1534T:p.R512X:Select	0	0	0	0	0/0;0/0;0/1; potential de novo	YES	de novo
AU3154301	chr13	21522640	21522642	GA	G	frameshift deletion	MICU2	221154	MICU2:NM_152726:exon5:c.475delT:p.S159fs:Select	0	0	0	0	0/0;0/0;0/1; potential de novo
AU3263302	chr20	25213376	25213377	G	T	stopgain	ENTPD6	955	ENTPD6:NM_001322395:exon4:c.G559T:p.G187X,ENTPD6:NM_001322388:exon5:c.G568T:p.G190X,ENTPD6:NM_001114089:exon4:c.G517T:p.G173X,ENTPD6:NM_001322396:exon5:c.G565T:p.G189X,ENTPD6:NM_001322394:exon4:c.G514T:p.G172X,ENTPD6:NM_001322397:exon5:c.G568T:p.G190X,ENTPD6:NM_001322389:exon4:c.G559T:p.G187X,ENTPD6:NM_001247:exon5:c.G568T:p.G190X:Select,ENTPD6:NM_001322392:exon4:c.G514T:p.G172X,ENTPD6:NM_0013223…	0	0	0	0	0/0;0/0;0/1; potential de novo	YES	de novo
AU3399303	chr15	34244013	34244014	G	A	stopgain	SLC12A6	9990	SLC12A6:NM_001042497:exon14:c.C1957T:p.R653X,SLC12A6:NM_005135:exon15:c.C1849T:p.R617X,SLC12A6:NM_001365088:exon16:c.C2002T:p.R668X:Select,SLC12A6:NM_001042495:exon16:c.C1825T:p.R609X,SLC12A6:NM_001042496:exon16:c.C1975T:p.R659X,SLC12A6:NM_001042494:exon16:c.C1825T:p.R609X,SLC12A6:NM_133647:exon15:c.C2002T:p.R668X	0	0	0	0	0/0;0/0;0/1; potential de novo	YES	de novo
AU3399303	chr5	79729844	79729849	ACAGT	A	frameshift deletion	CMYA5	202333	CMYA5:NM_153610:exon2:c.1081_1084del:p.Q361fs:Select	0	0	0	0	0/0;0/0;0/1; potential de novo
AU3617302	chr21	46648487	46648488	C	CCA	frameshift insertion	PRMT2	3275	PRMT2:NM_001242865:exon5:c.358_359insCA:p.P120fs,PRMT2:NM_001286677:exon5:c.358_359insCA:p.P120fs,PRMT2:NM_001535:exon5:c.358_359insCA:p.P120fs,PRMT2:NM_001286678:exon5:c.358_359insCA:p.P120fs,PRMT2:NM_206962:exon6:c.358_359insCA:p.P120fs:Select,PRMT2:NM_001242866:exon5:c.358_359insCA:p.P120fs,PRMT2:NM_001242864:exon5:c.358_359insCA:p.P120fs,PRMT2:NM_001286676:exon5:c.358_359insCA:p.P120fs	0	0	0	0	0/0;0/0;0/1; potential de novo
AU3713302	chr17	82061938	82061941	CAG	C	frameshift deletion	DUS1L	64118	DUS1L:NM_022156:exon6:c.553_554del:p.L185fs:Select	0.0001161	3.907e-05	0.0001161	0	0/0;0/0;0/1; potential de novo	YES	de novo
AU3716301	chr5	123382796	123382797	G	T	stopgain	CEP120	153241	CEP120:NM_001166226:exon13:c.C1875A:p.Y625X,CEP120:NM_153223:exon14:c.C1953A:p.Y651X	0	0	0	0	0/0;0/0;0/1; potential de novo	YES	de novo
AU3763305	chr7	107211210	107211212	TG	T	frameshift deletion	COG5	10466	COG5:NM_181733:exon19:c.2212delC:p.Q738fs,COG5:NM_001161520:exon20:c.2275delC:p.Q759fs,COG5:NM_006348:exon20:c.2275delC:p.Q759fs	0	0	0	0	0/0;0/0;0/1; potential de novo
AU3765302	chr10	133270749	133270750	C	CT	frameshift insertion	ADAM8	101	ADAM8:NM_001164490:exon14:c.1502dupA:p.K501fs,ADAM8:NM_001109:exon15:c.1619dupA:p.K540fs:Select,ADAM8:NM_001164489:exon15:c.1619dupA:p.K540fs	0	0	0	0.001058	0/0;0/0;0/1; potential de novo
AU3777302	chr19	54595690	54595692	TG	T	frameshift deletion	LILRA1	11024	LILRA1:NM_006863:exon6:c.715delG:p.G239fs:Select,LILRA1:NM_001278319:exon5:c.715delG:p.G239fs	0	0	0	0	0/0;0/0;0/1; potential de novo
AU3808305	chr9	136941548	136941549	G	T	stopgain	FBXW5	54461	FBXW5:NM_018998:exon7:c.C1232A:p.S411X:Select	0	0	0	0	0/0;0/0;0/1; potential de novo	YES	de novo
AU3852301	chr5	5447746	5447747	G	GA	frameshift insertion	ICE1	23379	ICE1:NM_015325:exon9:c.535dupA:p.Q178fs:Select	0	0	0	0	0/0;0/0;0/1; potential de novo
AU3861302	chr2	134953273	134953274	A	AAT	frameshift insertion	CCNT2	905	CCNT2:NM_058241:exon9:c.819_820insAT:p.S273fs:Select,CCNT2:NM_001320748:exon10:c.387_388insAT:p.S129fs,CCNT2:NM_001320749:exon10:c.294_295insAT:p.S98fs,CCNT2:NM_001241:exon9:c.819_820insAT:p.S273fs	0	0	0	0	0/0;0/0;0/1; potential de novo	YES	de novo
AU3866301	chr2	240552957	240552958	G	A	stopgain	ANKMY1	51281	ANKMY1:NM_001354026:exon3:c.C169T:p.R57X,ANKMY1:NM_001282780:exon4:c.C436T:p.R146X,ANKMY1:NM_017844:exon4:c.C436T:p.R146X,ANKMY1:NM_016552:exon3:c.C169T:p.R57X,ANKMY1:NM_001354024:exon3:c.C169T:p.R57X,ANKMY1:NM_001282781:exon4:c.C436T:p.R146X,ANKMY1:NM_001354023:exon5:c.C436T:p.R146X:Select,ANKMY1:NM_001308375:exon4:c.C673T:p.R225X,ANKMY1:NM_001282771:exon4:c.C436T:p.R146X	0.00010001	2.596e-05	0.00010001	0.000166	0/0;0/0;0/1; potential de novo	YES	de novo
AU3900301	chr16	8813039	8813040	C	A	stopgain	PMM2	5373	PMM2:NM_000303:exon7:c.C573A:p.Y191X:Select	0	0	0	0	0/0;0/0;0/1; potential de novo	YES	de novo
AU3918302	chr1	210348984	210348985	C	T	stopgain	HHAT	55733	HHAT:NM_001170588:exon2:c.C10T:p.R4X,HHAT:NM_001170580:exon2:c.C10T:p.R4X,HHAT:NM_018194:exon2:c.C10T:p.R4X:Select,HHAT:NM_001170564:exon2:c.C10T:p.R4X,HHAT:NM_001122834:exon2:c.C10T:p.R4X	0	0	0	0	0/0;0/0;0/1; potential de novo	YES	de novo
AU4012302	chr11	15178435	15178460	CGGGAGGTTCAGGTCAGTGCAGGCT	C	frameshift deletion	INSC	387755	INSC:NM_001278314:exon4:c.569_579del:p.R190fs,INSC:NM_001278316:exon4:c.569_579del:p.R190fs,INSC:NM_001031853:exon5:c.710_720del:p.R237fs,INSC:NM_001278315:exon4:c.569_579del:p.R190fs,INSC:NM_001042536:exon5:c.569_579del:p.R190fs:Select,INSC:NM_001278313:exon4:c.569_579del:p.R190fs	0	0	0	0	0/0;0/0;0/1; potential de novo	YES	de novo
AU4027306	chr3	194425351	194425352	G	T	stopgain	ATP13A3	79572	ATP13A3:NM_001367549:exon30:c.C3303A:p.C1101X:Select,ATP13A3:NM_024524:exon29:c.C3303A:p.C1101X	0	0	0	0	0/0;0/0;0/1; potential de novo	YES	de novo
AU4033305	chr2	182718279	182718281	AT	A	frameshift deletion	DNAJC10	54431	DNAJC10:NM_001271581:exon3:c.195delT:p.D65fs,DNAJC10:NM_018981:exon3:c.195delT:p.D65fs:Select	0	0	0	0	0/0;0/0;0/1; potential de novo	YES	de novo
AU4060306	chr20	8737185	8737186	C	CA	frameshift insertion	PLCB1	23236	PLCB1:NM_182734:exon20:c.2203dupA:p.F734fs,PLCB1:NM_015192:exon20:c.2203dupA:p.F734fs:Select	0	0	0	0	0/0;0/0;0/1; potential de novo
AU4093301	chr2	219211057	219211060	AGT	A	frameshift deletion	ABCB6	10058	ABCB6:NM_001349828:exon14:c.1879_1880del:p.T627fs,ABCB6:NM_005689:exon15:c.2017_2018del:p.T673fs:Select	0	0	0	0	0/0;0/0;0/1; potential de novo
AU4149301	chr17	19679969	19679970	T	A	stopgain	SLC47A2	146802	SLC47A2:NM_001256663:exon17:c.A1504T:p.K502X,SLC47A2:NM_001099646:exon16:c.A1462T:p.K488X:Select,SLC47A2:NM_152908:exon16:c.A1570T:p.K524X	0	0	0	0	0/0;0/0;0/1; potential de novo	YES	de novo
AU4159302	chr5	95494761	95494762	A	T	stopgain	TTC37	9652	TTC37:NM_014639:exon36:c.T3722A:p.L1241X	0	0	0	0	0/0;0/0;0/1; potential de novo	YES	de novo
AU4197302	chr15	51002560	51002561	C	T	stopgain	AP4E1	23431	AP4E1:NM_007347:exon21:c.C3313T:p.R1105X:Select,AP4E1:NM_001252127:exon21:c.C3088T:p.R1030X	0	0	0	0	0/0;0/0;0/1; potential de novo	YES	de novo
AU4239301	chr11	46790134	46790135	G	A	stopgain	CKAP5	9793	CKAP5:NM_014756:exon15:c.C1816T:p.Q606X,CKAP5:NM_001008938:exon15:c.C1816T:p.Q606X:Select	0	0	0	0	0/0;0/0;0/1; potential de novo	YES	de novo
AU4263304	chr11	13378354	13378355	A	AC	frameshift insertion	ARNTL	406	ARNTL:NM_001351806:exon15:c.1392dupC:p.H464fs,ARNTL:NM_001351814:exon17:c.1449dupC:p.H483fs,ARNTL:NM_001351811:exon17:c.684dupC:p.H228fs,ARNTL:NM_001030273:exon17:c.1302dupC:p.H434fs,ARNTL:NM_001351817:exon13:c.1080dupC:p.H360fs,ARNTL:NM_001351822:exon16:c.1305dupC:p.H435fs,ARNTL:NM_001297722:exon16:c.1434dupC:p.H478fs,ARNTL:NM_001351818:exon18:c.1302dupC:p.H434fs,ARNTL:NM_001297719:exon17:c.1434…	0	0	0	0	0/0;0/0;0/1; potential de novo
AU4286302	chr16	1981166	1981167	G	A	stopgain	NOXO1	124056	NOXO1:NM_001267721:exon1:c.C13T:p.R5X,NOXO1:NM_172168:exon1:c.C13T:p.R5X,NOXO1:NM_144603:exon1:c.C13T:p.R5X,NOXO1:NM_172167:exon1:c.C13T:p.R5X:Select	2.94e-06	2.94e-06	0	0	0/0;0/0;0/1; potential de novo	YES	de novo
AU4372309	chr11	94459460	94459461	G	A	stopgain	MRE11	4361	MRE11:NM_005590:exon13:c.C1447T:p.R483X,MRE11:NM_005591:exon13:c.C1447T:p.R483X,MRE11:NM_001330347:exon13:c.C1447T:p.R483X	0	0	0	0	0/0;0/0;0/1; potential de novo	YES	de novo
AU4392301	chr11	46875944	46875945	C	T	stopgain	LRP4	4038	LRP4:NM_002334:exon26:c.G3558A:p.W1186X:Select	0	0	0	0	0/0;0/0;0/1; potential de novo	YES	de novo
AU4412302	chr17	28917326	28917327	A	AG	frameshift insertion	PHF12	57649	PHF12:NM_020889:exon7:c.1091dupC:p.P364fs,PHF12:NM_001290131:exon7:c.1091dupC:p.P364fs,PHF12:NM_001033561:exon7:c.1091dupC:p.P364fs:Select	0	0	0	0	0/0;0/0;0/1; potential de novo
AU4463303	chr6	43010967	43010970	AAG	A	frameshift deletion	PPP2R5D	5528	PPP2R5D:NM_180976:exon15:c.1547_1548del:p.K516fs,PPP2R5D:NM_180977:exon13:c.1325_1326del:p.K442fs,PPP2R5D:NM_001270476:exon15:c.1190_1191del:p.K397fs,PPP2R5D:NM_006245:exon15:c.1643_1644del:p.K548fs:Select	0	0	0	0	0/0;0/0;0/1; potential de novo
MSSNG00005-003	chr7	23152101	23152102	C	T	stopgain	KLHL7	55975	KLHL7:NM_001031710:exon7:c.C829T:p.R277X:Select,KLHL7:NM_018846:exon7:c.C685T:p.R229X	0	0	0	0	0/0;0/0;0/1; potential de novo
MSSNG00010-003	chr15	22769399	22769400	C	A	stopgain,unknown	GOLGA6L7	728310	(Warning! wrong ORF) GOLGA6L7:NM_001365371:exon10:c.G934T:p.E312X	1.296e-05	0	1.296e-05	0.000497	0/0;0/0;0/1; potential de novo
MSSNG00012-003	chr7	22822704	22822705	C	T	stopgain	TOMM7	54543	TOMM7:NM_019059:exon1:c.G75A:p.W25X:Select	0	0	0	0	0/0;0/0;0/1; potential de novo
MSSNG00026-003	chr2	53949185	53949187	TG	T	frameshift deletion	PSME4	23198	PSME4:NM_014614:exon2:c.339delC:p.I113fs:Select	0	0	0	0	0/0;0/0;0/1; potential de novo
MSSNG00040-003	chr11	66316632	66316634	AC	A	frameshift deletion	CD248	57124	CD248:NM_020404:exon1:c.394delG:p.V132fs:Select	0	0	0	0	0/0;0/0;0/1; potential de novo
MSSNG00046-004	chr12	110722218	110722221	CAG	C	frameshift deletion	PPP1CC	5501	PPP1CC:NM_001244974:exon6:c.796_797del:p.L266fs,PPP1CC:NM_002710:exon6:c.796_797del:p.L266fs:Select	0	0	0	0	0/0;0/0;0/1; potential de novo
MSSNG00048-003	chr1	117013639	117013642	CTT	C	frameshift deletion	CD101	9398	CD101:NM_004258:exon4:c.1077_1078del:p.A359fs:Select,CD101:NM_001256106:exon4:c.1077_1078del:p.A359fs,CD101:NM_001256111:exon4:c.891_892del:p.A297fs,CD101:NM_001256109:exon4:c.1077_1078del:p.A359fs	0	0	0	0	0/0;0/0;0/1; potential de novo
MSSNG00048-003	chr1	155963144	155963145	T	A	stopgain	ARHGEF2	9181	ARHGEF2:NM_001162383:exon8:c.A763T:p.K255X:Select,ARHGEF2:NM_001162384:exon8:c.A760T:p.K254X,ARHGEF2:NM_001350111:exon8:c.A682T:p.K228X,ARHGEF2:NM_001350112:exon8:c.A709T:p.K237X,ARHGEF2:NM_001350110:exon8:c.A682T:p.K228X,ARHGEF2:NM_004723:exon8:c.A679T:p.K227X	0	0	0	0	0/0;0/0;0/1; potential de novo
MSSNG00050-004	chr19	32790585	32790586	C	T	stopgain	TDRD12	91646	TDRD12:NM_001366102:exon12:c.C1177T:p.Q393X:Select,TDRD12:NM_001110822:exon12:c.C1177T:p.Q393X	0	0	0	0	0/0;0/0;0/1; potential de novo
MSSNG00053-004	chr13	32225825	32225826	C	CA	frameshift insertion	FRY	10129	FRY:NM_023037:exon39:c.5059dupA:p.S1686fs:Select	0	0	0	0	0/0;0/0;0/1; potential de novo
MSSNG00059-003	chr6	44249775	44249776	T	TGA	frameshift insertion	HSP90AB1	3326	HSP90AB1:NM_001371238:exon4:c.456_457insGA:p.D152fs,HSP90AB1:NM_001271972:exon4:c.426_427insGA:p.D142fs,HSP90AB1:NM_001271969:exon4:c.456_457insGA:p.D152fs,HSP90AB1:NM_007355:exon4:c.456_457insGA:p.D152fs:Select,HSP90AB1:NM_001271970:exon4:c.456_457insGA:p.D152fs,HSP90AB1:NM_001271971:exon4:c.312_313insGA:p.D104fs	0	0	0	0	0/0;0/0;0/1; potential de novo
MSSNG00059-004	chr10	51699397	51699400	CTA	C	frameshift deletion	CSTF2T	23283	CSTF2T:NM_015235:exon1:c.150_151del:p.D50fs:Select	0	0	0	0	0/0;0/0;0/1; potential de novo
MSSNG00065-003	chr1	31756010	31756011	C	A	stopgain	ADGRB2	576	ADGRB2:NM_001294336:exon4:c.G826T:p.E276X,ADGRB2:NM_001294335:exon4:c.G826T:p.E276X,ADGRB2:NM_001364857:exon4:c.G826T:p.E276X	0	0	0	0	0/0;0/0;0/1; potential de novo
MSSNG00067-003	chr1	151430731	151430732	G	GA	frameshift insertion	POGZ	23126	POGZ:NM_015100:exon4:c.392dupT:p.V131fs:Select,POGZ:NM_001194937:exon4:c.392dupT:p.V131fs,POGZ:NM_207171:exon2:c.233dupT:p.V78fs,POGZ:NM_001194938:exon3:c.233dupT:p.V78fs	0	0	0	0	0/0;0/0;0/1; potential de novo
MSSNG00095-003	chr8	67095460	67095461	C	T	stopgain	CSPP1	79848	CSPP1:NM_001364870:exon6:c.C679T:p.R227X,CSPP1:NM_001364869:exon7:c.C760T:p.R254X,CSPP1:NM_001363133:exon6:c.C571T:p.R191X,CSPP1:NM_001363132:exon7:c.C652T:p.R218X,CSPP1:NM_001363131:exon6:c.C571T:p.R191X,CSPP1:NM_024790:exon6:c.C679T:p.R227X:Select	0	0	0	0	0/0;0/0;0/1; potential de novo
MSSNG00096-004	chr20	35653971	35653972	T	TA	stopgain	RBM12	10137	RBM12:NM_001198838:exon3:c.1350dupT:p.K451_K452delinsX,RBM12:NM_001198840:exon2:c.1350dupT:p.K451_K452delinsX,RBM12:NM_152838:exon3:c.1350dupT:p.K451_K452delinsX,RBM12:NM_006047:exon3:c.1350dupT:p.K451_K452delinsX:Select	0	0	0	0	0/0;0/0;0/1; potential de novo
MSSNG00112-003	chr3	58430685	58430686	A	AT	frameshift insertion	PDHB	5162	PDHB:NM_000925:exon6:c.559dupA:p.I187fs:Select,PDHB:NM_001173468:exon7:c.505dupA:p.I169fs,PDHB:NM_001315536:exon5:c.505dupA:p.I169fs	0	0	0	0	0/0;0/0;0/1; potential de novo
MSSNG00121-004	chr1	201283781	201283782	C	A	stopgain	PKP1	5317	PKP1:NM_000299:exon1:c.C80A:p.S27X,PKP1:NM_001005337:exon1:c.C80A:p.S27X:Select	0	0	0	0	0/0;0/0;0/1; potential de novo
MSSNG00123-003	chr15	92942950	92942953	AGG	A	frameshift deletion	CHD2	1106	CHD2:NM_001042572:exon9:c.936_937del:p.K312fs,CHD2:NM_001271:exon9:c.936_937del:p.K312fs:Select	0	0	0	0	0/0;0/0;0/1; potential de novo
MSSNG00154-003A	chr11	47260440	47260441	G	GC	frameshift insertion	NR1H3	10062	NR1H3:NM_001130101:exon4:c.266dupC:p.A89fs,NR1H3:NM_001251934:exon4:c.284dupC:p.A95fs,NR1H3:NM_005693:exon4:c.266dupC:p.A89fs:Select,NR1H3:NM_001363595:exon3:c.131dupC:p.A44fs,NR1H3:NM_001130102:exon3:c.131dupC:p.A44fs,NR1H3:NM_001251935:exon4:c.284dupC:p.A95fs	0	0	0	0	0/0;0/0;0/1; potential de novo
MSSNG00257-004	chr13	44574735	44574740	CTTTA	C	frameshift deletion	TSC22D1	8848	TSC22D1:NM_001243799:exon1:c.1335_1338del:p.N445fs,TSC22D1:NM_183422:exon1:c.1335_1338del:p.N445fs:Select	0	0	0	0	0/0;0/0;0/1; potential de novo
MSSNG00258-005	chr3	126396023	126396025	AG	A	frameshift deletion	CFAP100	348807	CFAP100:NM_182628:exon2:c.25delG:p.V9fs:Select	0	0	0	0	0/0;0/0;0/1; potential de novo
MSSNG00336-003	chr6	82223537	82223538	C	CAG	frameshift insertion	IBTK	25998	IBTK:NM_015525:exon8:c.1025_1026insCT:p.L342fs:Select,IBTK:NM_001300906:exon8:c.1025_1026insCT:p.L342fs	0	0	0	0	0/0;0/0;0/1; potential de novo
MSSNG00350-003	chr12	561450	561451	G	C	stoploss	B4GALNT3	283358	B4GALNT3:NM_173593:exon20:c.G2997C:p.X999Y:Select	0	0	0	0	0/0;0/0;0/1; potential de novo
MSSNG00356-003	chr21	44366851	44366852	C	CG	frameshift insertion	TRPM2	7226	TRPM2:NM_001320350:exon4:c.523dupG:p.T174fs,TRPM2:NM_001320351:exon4:c.523dupG:p.T174fs,TRPM2:NM_003307:exon4:c.523dupG:p.T174fs:Select	2.876e-05	2.876e-05	1.235e-05	0	0/0;0/0;0/1; potential de novo
MSSNG00357-004	chr3	53780025	53780026	A	T	stopgain	CACNA1D	776	CACNA1D:NM_001128839:exon37:c.A4543T:p.R1515X,CACNA1D:NM_000720:exon39:c.A4648T:p.R1550X,CACNA1D:NM_001128840:exon38:c.A4588T:p.R1530X:Select	0	0	0	0	0/0;0/0;0/1; potential de novo
MSSNG00360-004	chr4	73408734	73408735	C	T	stopgain	ALB	213	ALB:NM_000477:exon4:c.C412T:p.R138X:Select	1.233e-05	0	1.233e-05	0	0/0;0/0;0/1; potential de novo
MSSNG00364-003	chr16	71789343	71789344	G	A	stopgain	AP1G1	164	AP1G1:NM_001128:exon2:c.C136T:p.R46X:Select,AP1G1:NM_001030007:exon2:c.C136T:p.R46X	0	0	0	0	0/0;0/0;0/1; potential de novo
MSSNG00372-003	chr11	1597764	1597766	GC	G	frameshift deletion	KRTAP5-2	440021	KRTAP5-2:NM_001004325:exon1:c.485delG:p.C162fs:Select	0	0	0	0	0/0;0/0;0/1; potential de novo
MSSNG00376-003	chr18	76899059	76899060	C	T	stopgain	ZNF236	7776	ZNF236:NM_007345:exon11:c.C1726T:p.R576X:Select,ZNF236:NM_001306089:exon11:c.C1732T:p.R578X	0	0	0	0	0/0;0/0;0/1; potential de novo
MSSNG00381-003	chr20	50620100	50620101	G	A	stopgain	RIPOR3	140876	RIPOR3:NM_080829:exon3:c.C142T:p.R48X,RIPOR3:NM_001290268:exon3:c.C154T:p.R52X:Select	0	0	0	0	0/0;0/0;0/1; potential de novo
MSSNG00384-003	chr14	21400536	21400537	A	AATGGTCTCCAC	frameshift insertion	CHD8	57680	CHD8:NM_001170629:exon23:c.4445_4446insGTGGAGACCAT:p.I1482fs:Select,CHD8:NM_020920:exon23:c.3608_3609insGTGGAGACCAT:p.I1203fs	0	0	0	0	0/0;0/0;0/1; potential de novo
MSSNG00386-003	chr2	165344692	165344693	C	T	stopgain	SCN2A	6326	SCN2A:NM_001040143:exon17:c.C2701T:p.Q901X,SCN2A:NM_021007:exon16:c.C2701T:p.Q901X,SCN2A:NM_001371247:exon16:c.C2701T:p.Q901X,SCN2A:NM_001040142:exon16:c.C2701T:p.Q901X:Select,SCN2A:NM_001371246:exon16:c.C2701T:p.Q901X	0	0	0	0	0/0;0/0;0/1; potential de novo
MSSNG00394-003	chr3	139006156	139006159	CGG	C	frameshift deletion	PRR23A	729627	PRR23A:NM_001134659:exon1:c.110_111del:p.P37fs:Select	0	0	0	0	0/0;0/0;0/1; potential de novo
MSSNG00397-003	chr12	132053203	132053204	C	T	stopgain	EP400	57634	EP400:NM_015409:exon42:c.C7453T:p.R2485X:Select	0	0	0	0	0/0;0/0;0/1; potential de novo
MSSNG00398-003	chr19	13814641	13814642	C	A	stopgain	ZSWIM4	65249	ZSWIM4:NM_001367834:exon7:c.C1308A:p.Y436X:Select	0	0	0	0	0/0;0/0;0/1; potential de novo
MSSNG00403-003	chr8	144548068	144548069	G	GC	frameshift insertion	ARHGAP39	80728	ARHGAP39:NM_025251:exon4:c.1016dupG:p.G339fs:Select,ARHGAP39:NM_001308207:exon6:c.1016dupG:p.G339fs,ARHGAP39:NM_001308208:exon5:c.1016dupG:p.G339fs	0	0	0	0	0/0;0/0;0/1; potential de novo
MSSNG00407-003	chr15	58893826	58893827	G	A	stopgain	SLTM	79811	SLTM:NM_024755:exon12:c.C1642T:p.R548X:Select,SLTM:NM_001013843:exon12:c.C1588T:p.R530X	0	0	0	0	0/0;0/0;0/1; potential de novo
MSSNG00407-003	chr17	55394340	55394342	TG	T	frameshift deletion	MMD	23531	MMD:NM_012329:exon7:c.709delC:p.H237fs:Select	0	0	0	0	0/0;0/0;0/1; potential de novo
MSSNG00408-003	chr13	110508183	110508184	G	GGTGGCGGAGTT	frameshift insertion	COL4A2	1284	COL4A2:NM_001846:exon47:c.4844_4845insGTGGCGGAGTT:p.G1615fs:Select	0	0	0	0	0/0;0/0;0/1; potential de novo
MSSNG00408-003	chr7	103341941	103341942	C	CG	frameshift insertion	DNAJC2	27000	DNAJC2:NM_001129887:exon2:c.76_77insC:p.C26fs,DNAJC2:NM_014377:exon2:c.76_77insC:p.C26fs:Select	0	0	0	0	0/0;0/0;0/1; potential de novo
MSSNG00413-003	chr14	20475204	20475207	CTG	C	frameshift deletion	PNP	4860	PNP:NM_000270:exon5:c.606_607del:p.T202fs	0	0	0	0	0/0;0/0;0/1; potential de novo
MSSNG00415-003	chr3	197161703	197161705	AC	A	frameshift deletion	DLG1	1739	DLG1:NM_001098424:exon6:c.517delG:p.V173fs,DLG1:NM_004087:exon6:c.517delG:p.V173fs,DLG1:NM_001290983:exon6:c.517delG:p.V173fs,DLG1:NM_001366222:exon2:c.268delG:p.V90fs,DLG1:NM_001366218:exon6:c.517delG:p.V173fs,DLG1:NM_001366221:exon2:c.268delG:p.V90fs,DLG1:NM_001366214:exon6:c.517delG:p.V173fs	0	0	0	0	0/0;0/0;0/1; potential de novo
MSSNG00418-003	chr6	26156849	26156850	A	AC	frameshift insertion	H1-4	3008	H1-4:NM_005321:exon1:c.461dupC:p.T154fs	0	0	0	0	0/0;0/0;0/1; potential de novo
MSSNG00422-003	chr10	63186237	63186238	C	T	stopgain	JMJD1C	221037	JMJD1C:NM_032776:exon19:c.G6716A:p.W2239X:Select,JMJD1C:NM_001322252:exon18:c.G6602A:p.W2201X,JMJD1C:NM_001318154:exon19:c.G6170A:p.W2057X,JMJD1C:NM_001322254:exon17:c.G6059A:p.W2020X,JMJD1C:NM_001322258:exon18:c.G6059A:p.W2020X,JMJD1C:NM_001282948:exon18:c.G6170A:p.W2057X,JMJD1C:NM_001318153:exon18:c.G5852A:p.W1951X	0	0	0	0	0/0;0/0;0/1; potential de novo
MSSNG00422-003	chr10	96327569	96327570	C	CT	frameshift insertion	DNTT	1791	DNTT:NM_001017520:exon7:c.978dupT:p.A326fs,DNTT:NM_004088:exon7:c.978dupT:p.A326fs:Select	0	0	0	0	0/0;0/0;0/1; potential de novo
MSSNG00441-003	chr7	92001748	92001753	TAGAC	T	frameshift deletion	AKAP9	10142	AKAP9:NM_005751:exon8:c.1833_1836del:p.L611fs:Select,AKAP9:NM_147185:exon8:c.1833_1836del:p.L611fs	0	0	0	0	0/0;0/0;0/1; potential de novo
MT_14.3	chr13	77066080	77066081	G	A	stopgain	MYCBP2	23077	MYCBP2:NM_015057:exon72:c.C12463T:p.R4155X:Select	0	0	0	0	0/0;0/0;0/1; potential de novo
MT_17.3	chr15	42163677	42163678	G	A	stopgain	VPS39	23339	VPS39:NM_015289:exon20:c.C2077T:p.Q693X:Select,VPS39:NM_001301138:exon21:c.C2110T:p.Q704X	0	0	0	0	0/0;0/0;0/1; potential de novo
MT_183.3	chr14	55433693	55433694	G	A	stopgain	TBPL2	387332	TBPL2:NM_199047:exon4:c.C724T:p.R242X:Select	0.00013482	0.00013482	0.00010007	0	0/0;0/0;0/1; potential de novo
MT_21.3	chr19	47802130	47802131	G	A	stopgain	TPRX1	284355	TPRX1:NM_198479:exon2:c.C880T:p.R294X:Select	1.322e-05	1.322e-05	0	0	0/0;0/0;0/1; potential de novo
MT_27.3	chr1	12126214	12126215	C	T	stopgain	TNFRSF8	943	TNFRSF8:NM_001243:exon12:c.C1288T:p.Q430X:Select,TNFRSF8:NM_001281430:exon11:c.C955T:p.Q319X	0	0	0	0	0/0;0/0;0/1; potential de novo
MT_48.3	chr17	7846243	7846244	C	T	stopgain	KDM6B	23135	KDM6B:NM_001080424:exon6:c.C403T:p.R135X,KDM6B:NM_001348716:exon6:c.C403T:p.R135X:Select	0	0	0	0	0/0;0/0;0/1; potential de novo
MT_5.3	chr12	54374041	54374042	G	A	stopgain	ZNF385A	25946	ZNF385A:NM_001290004:exon5:c.C292T:p.R98X,ZNF385A:NM_001290002:exon5:c.C292T:p.R98X,ZNF385A:NM_001130968:exon4:c.C352T:p.R118X,ZNF385A:NM_001290001:exon3:c.C292T:p.R98X,ZNF385A:NM_001130967:exon4:c.C352T:p.R118X,ZNF385A:NM_015481:exon3:c.C292T:p.R98X:Select	0	0	0	0	0/0;0/0;0/1; potential de novo
MT_63.3	chr1	235213868	235213869	G	A	stopgain	ARID4B	51742	ARID4B:NM_001206794:exon17:c.C1741T:p.R581X,ARID4B:NM_016374:exon17:c.C1741T:p.R581X:Select	0	0	0	0	0/0;0/0;0/1; potential de novo
MT_82.3	chr11	63900039	63900041	TG	T	frameshift deletion	MARK2	2011	MARK2:NM_001163296:exon8:c.699delG:p.V233fs,MARK2:NM_001163297:exon8:c.699delG:p.V233fs,MARK2:NM_001039469:exon8:c.699delG:p.V233fs:Select,MARK2:NM_004954:exon8:c.699delG:p.V233fs,MARK2:NM_017490:exon8:c.600delG:p.V200fs	0	0	0	0	0/0;0/0;0/1; potential de novo
MT_88.3	chr22	50721697	50721698	C	T	stopgain	SHANK3	85358	SHANK3:NM_001372044:exon22:c.C4048T:p.Q1350X:Select	0	0	0	0	0/0;0/0;0/1; potential de novo
MT_95.3	chr6	33267724	33267725	A	AG	frameshift insertion	VPS52	6293	VPS52:NM_022553:exon10:c.947dupC:p.A316fs:Select,VPS52:NM_001289174:exon9:c.746dupC:p.A249fs,VPS52:NM_001289175:exon10:c.572dupC:p.A191fs	0	0	0	0	0/0;0/0;0/1; potential de novo
REACH000097	chr12	57269898	57269900	TG	T	frameshift deletion	R3HDM2	22864	R3HDM2:NM_001351211:exon16:c.1463delC:p.P488fs,R3HDM2:NM_001351216:exon14:c.1433delC:p.P478fs,R3HDM2:NM_001330122:exon15:c.1499delC:p.P500fs,R3HDM2:NM_001351213:exon14:c.1445delC:p.P482fs,R3HDM2:NM_001351206:exon16:c.1595delC:p.P532fs,R3HDM2:NM_001351214:exon14:c.1445delC:p.P482fs,R3HDM2:NM_001330123:exon15:c.1367delC:p.P456fs,R3HDM2:NM_001351215:exon14:c.1445delC:p.P482fs,R3HDM2:NM_001351205:exo…	0	0	0	0	0/0;0/0;0/1; potential de novo
REACH000167	chr21	44600768	44600769	G	GC	frameshift insertion	KRTAP10-7	386675	KRTAP10-7:NM_198689:exon1:c.149dupC:p.A50fs:Select	9.022e-05	0	9.022e-05	0.000543	0/0;0/0;0/1; potential de novo
REACH000168	chr10	97880252	97880253	G	T	stopgain	CRTAC1	55118	CRTAC1:NM_001206528:exon14:c.C1815A:p.C605X,CRTAC1:NM_018058:exon14:c.C1815A:p.C605X:Select	0	0	0	0	0/0;0/0;0/1; potential de novo
REACH000189	chr3	70972633	70972634	G	A	stopgain	FOXP1	27086	FOXP1:NM_001244816:exon17:c.C1573T:p.R525X,FOXP1:NM_001244808:exon18:c.C1570T:p.R524X,FOXP1:NM_001244814:exon14:c.C1573T:p.R525X,FOXP1:NM_001349342:exon13:c.C1273T:p.R425X,FOXP1:NM_001349340:exon17:c.C1573T:p.R525X,FOXP1:NM_032682:exon18:c.C1573T:p.R525X,FOXP1:NM_001244812:exon13:c.C1345T:p.R449X,FOXP1:NM_001244813:exon12:c.C1273T:p.R425X,FOXP1:NM_001349338:exon18:c.C1573T:p.R525X,FOXP1:NM_001244…	0	0	0	0	0/0;0/0;0/1; potential de novo
REACH000194	chr7	100106783	100106784	C	T	stopgain	AP4M1	9179	AP4M1:NM_004722:exon15:c.C1264T:p.R422X:Select,AP4M1:NM_001363671:exon15:c.C1285T:p.R429X	1.233e-05	1.082e-05	1.233e-05	0	0/0;0/0;0/1; potential de novo
REACH000327	chr13	91448900	91448901	C	T	stopgain	GPC5	2262	GPC5:NM_004466:exon2:c.C304T:p.R102X:Select	2.046e-05	0	2.046e-05	0	0/0;0/0;0/1; potential de novo
REACH000336	chr11	61802877	61802879	CA	C	frameshift deletion	FADS1	3992	FADS1:NM_013402:exon11:c.1376delT:p.L459fs:Select	0	0	0	0	0/0;0/0;0/1; potential de novo
REACH000336	chr5	172194178	172194180	CT	C	frameshift deletion	EFCAB9	285588	EFCAB9:NM_001171183:exon1:c.8delT:p.L3fs:Select	0	0	0	0	0/0;0/0;0/1; potential de novo
REACH000349	chr7	74700299	74700300	C	T	stopgain	GTF2I	2969	GTF2I:NM_001280800:exon5:c.C427T:p.R143X,GTF2I:NM_001163636:exon5:c.C427T:p.R143X,GTF2I:NM_001518:exon5:c.C427T:p.R143X,GTF2I:NM_032999:exon5:c.C427T:p.R143X:Select,GTF2I:NM_033000:exon5:c.C427T:p.R143X,GTF2I:NM_033001:exon5:c.C427T:p.R143X	0	0	0	0	0/0;0/0;0/1; potential de novo
REACH000371	chr2	108751919	108751922	ACT	A	frameshift deletion	RANBP2	5903	RANBP2:NM_006267:exon12:c.1682_1683del:p.T561fs:Select	0	0	0	0	0/0;0/0;0/1; potential de novo
REACH000372	chr13	30461449	30461454	CTTCT	C	frameshift deletion	HMGB1	3146	HMGB1:NM_001370341:exon5:c.551_554del:p.K184fs,HMGB1:NM_002128:exon5:c.551_554del:p.K184fs:Select,HMGB1:NM_001370340:exon5:c.551_554del:p.K184fs,HMGB1:NM_001313892:exon5:c.551_554del:p.K184fs,HMGB1:NM_001313893:exon5:c.551_554del:p.K184fs	0	0	0	0	0/0;0/0;0/1; potential de novo
REACH000383	chr1	111766137	111766139	CT	C	frameshift deletion	DDX20	11218	DDX20:NM_007204:exon11:c.1715delT:p.L572fs:Select	0	0	0	0	0/0;0/0;0/1; potential de novo
REACH000387	chr2	108816044	108816046	TA	T	frameshift deletion	CCDC138	165055	CCDC138:NM_144978:exon10:c.1147delA:p.K383fs:Select,CCDC138:NM_001351549:exon10:c.1147delA:p.K383fs,CCDC138:NM_001303106:exon10:c.199delA:p.K67fs,CCDC138:NM_001351561:exon9:c.1132delA:p.K378fs,CCDC138:NM_001351565:exon10:c.199delA:p.K67fs,CCDC138:NM_001351548:exon9:c.1021delA:p.K341fs,CCDC138:NM_001351557:exon9:c.1132delA:p.K378fs,CCDC138:NM_001351559:exon10:c.1147delA:p.K383fs,CCDC138:NM_0013515…	0	0	0	0	0/0;0/0;0/1; potential de novo
REACH000404	chr17	8466944	8466945	T	C	stoploss,synonymous SNV	NDEL1	81565	NDEL1:NM_001330129:exon8:c.T808C:p.X270R,NDEL1:NM_030808:exon9:c.T960C:p.F320F:Select	0	0	0	0	0/0;0/0;0/1; potential de novo
REACH000431	chr9	19050415	19050416	G	T	stopgain	RRAGA	10670	RRAGA:NM_006570:exon1:c.G757T:p.E253X:Select	0	0	0	0	0/0;0/0;0/1; potential de novo
REACH000435	chr21	37490200	37490201	C	T	stopgain	DYRK1A	1859	DYRK1A:NM_130436:exon6:c.C664T:p.R222X,DYRK1A:NM_001347722:exon7:c.C664T:p.R222X,DYRK1A:NM_001347721:exon7:c.C664T:p.R222X:Select,DYRK1A:NM_001396:exon7:c.C691T:p.R231X,DYRK1A:NM_101395:exon8:c.C691T:p.R231X,DYRK1A:NM_001347723:exon6:c.C577T:p.R193X,DYRK1A:NM_130438:exon6:c.C691T:p.R231X	0	0	0	0	0/0;0/0;0/1; potential de novo
REACH000497	chr14	49621305	49621313	TGACGCTC	T	frameshift deletion	MGAT2	4247	MGAT2:NM_002408:exon1:c.39_45del:p.L13fs:Select	0	0	0	0	0/0;0/0;0/1; potential de novo
REACH000501	chr5	149027021	149027022	G	A	stopgain	SH3TC2	79628	SH3TC2:NM_024577:exon11:c.C2710T:p.R904X:Select	0.00011333	2.132e-05	0.00011333	0.000529	0/0;0/0;0/1; potential de novo
REACH000504	chr22	41129986	41129992	TAAGAG	T	frameshift deletion	EP300	2033	EP300:NM_001429:exon5:c.1267_1271del:p.K423fs:Select,EP300:NM_001362843:exon5:c.1267_1271del:p.K423fs	0	0	0	0	0/0;0/0;0/1; potential de novo
REACH000525	chr6	129580091	129580092	C	CA	frameshift insertion	ARHGAP18	93663	ARHGAP18:NM_033515:exon14:c.1877dupT:p.L626fs:Select	0	0	0	0	0/0;0/0;0/1; potential de novo
REACH000544	chr4	109511995	109511996	C	T	stopgain	SEC24B	10427	SEC24B:NM_001300813:exon10:c.C1906T:p.R636X,SEC24B:NM_001318086:exon8:c.C1708T:p.R570X,SEC24B:NM_001318085:exon9:c.C1813T:p.R605X,SEC24B:NM_001042734:exon8:c.C1711T:p.R571X,SEC24B:NM_006323:exon9:c.C1816T:p.R606X:Select	0	0	0	0	0/0;0/0;0/1; potential de novo
REACH000564	chr16	67629532	67629533	G	T	stopgain	CTCF	10664	CTCF:NM_006565:exon10:c.G1837T:p.E613X:Select,CTCF:NM_001363916:exon10:c.G1837T:p.E613X,CTCF:NM_001191022:exon8:c.G853T:p.E285X	0	0	0	0	0/0;0/0;0/1; potential de novo
REACH000578	chr17	59647575	59647576	T	TC	frameshift insertion	CLTC	1213	CLTC:NM_004859:exon3:c.430dupC:p.D143fs:Select,CLTC:NM_001288653:exon3:c.442dupC:p.D147fs	0	0	0	0	0/0;0/0;0/1; potential de novo
REACH000582	chr14	45071751	45071753	GT	G	frameshift deletion	TOGARAM1	23116	TOGARAM1:NM_001308120:exon19:c.5011delT:p.F1671fs:Select,TOGARAM1:NM_015091:exon18:c.4852delT:p.F1618fs	0	0	0	0	0/0;0/0;0/1; potential de novo
REACH000602	chr21	33550413	33550414	C	T	stopgain	SON	6651	SON:NM_138927:exon3:c.C1183T:p.Q395X:Select,SON:NM_001291411:exon3:c.C1183T:p.Q395X,SON:NM_032195:exon3:c.C1183T:p.Q395X	0	0	0	0	0/0;0/0;0/1; potential de novo
REACH000605	chr14	23034800	23034802	CA	C	frameshift deletion	PSMB5	5693	PSMB5:NM_001144932:exon1:c.80delT:p.L27fs,PSMB5:NM_002797:exon1:c.80delT:p.L27fs:Select	0	0	0	0	0/0;0/0;0/1; potential de novo
REACH000644	chr11	486984	486986	TG	T	frameshift deletion	PTDSS2	81490	PTDSS2:NM_001329548:exon5:c.303delG:p.L101fs,PTDSS2:NM_001329544:exon5:c.531delG:p.L177fs,PTDSS2:NM_030783:exon5:c.483delG:p.L161fs:Select	0	0	0	0	0/0;0/0;0/1; potential de novo
REACH000654	chr15	64815926	64815927	C	A	stopgain	PIF1	80119	PIF1:NM_001286497:exon13:c.G1888T:p.E630X	0	0	0	0	0/0;0/0;0/1; potential de novo
REACH000654	chr17	4544754	4544763	ATCTGGAAG	A	frameshift deletion	MYBBP1A	10514	MYBBP1A:NM_014520:exon18:c.2469_2476del:p.D823fs:Select,MYBBP1A:NM_001105538:exon18:c.2469_2476del:p.D823fs	0	0	0	0	0/0;0/0;0/1; potential de novo
REACH000700	chr12	94298718	94298719	T	TTTGAC	frameshift insertion	PLXNC1	10154	PLXNC1:NM_005761:exon27:c.4162_4163insTTGAC:p.F1388fs:Select	0	0	0	0	0/0;0/0;0/1; potential de novo
REACH000718	chr1	16251664	16251665	G	A	stopgain	FBXO42	54455	FBXO42:NM_018994:exon10:c.C1159T:p.R387X:Select	0	0	0	0	0/0;0/0;0/1; potential de novo
REACH000727	chr3	45500578	45500579	G	GGTA	stopgain	LARS2	23395	LARS2:NM_015340:exon15:c.1760_1761insGTA:p.R587delinsRX:Select,LARS2:NM_001368263:exon14:c.1760_1761insGTA:p.R587delinsRX	0	0	0	0	0/0;0/0;0/1; potential de novo
SJD_45.3	chr10	363239	363241	GA	G	frameshift deletion	DIP2C	22982	DIP2C:NM_014974:exon21:c.2548delT:p.S850fs:Select	0	0	0	0	0/0;0/0;0/1; potential de novo
SJD_46.4	chr11	74604697	74604698	G	GTA	frameshift insertion	POLD3	10714	POLD3:NM_006591:exon3:c.123_124insTA:p.L41fs:Select,POLD3:NM_001363597:exon3:c.6_7insTA:p.L2fs	0	0	0	0	0/0;0/0;0/1; potential de novo
SJD_50.5	chr22	31716496	31716497	G	A	stopgain	PRR14L	253143	PRR14L:NM_173566:exon4:c.C1342T:p.Q448X:Select	0	0	0	0	0/0;0/0;0/1; potential de novo
SJD_52.3	chr21	26051123	26051124	G	A	stopgain	APP	351	APP:NM_001136016:exon5:c.C523T:p.R175X,APP:NM_001136131:exon5:c.C433T:p.R145X,APP:NM_001204301:exon5:c.C538T:p.R180X,APP:NM_201413:exon5:c.C538T:p.R180X,APP:NM_001204302:exon5:c.C538T:p.R180X,APP:NM_000484:exon5:c.C538T:p.R180X:Select,APP:NM_001204303:exon5:c.C538T:p.R180X,APP:NM_001136130:exon4:c.C370T:p.R124X,APP:NM_201414:exon5:c.C538T:p.R180X,APP:NM_001136129:exon4:c.C370T:p.R124X	0	0	0	0	0/0;0/0;0/1; potential de novo
SJD_63.4	chr5	83537008	83537009	C	T	stopgain	VCAN	1462	VCAN:NM_004385:exon8:c.C4006T:p.R1336X:Select,VCAN:NM_001164097:exon7:c.C1045T:p.R349X	0	0	0	0	0/0;0/0;0/1; potential de novo
SJD_63.5	chr5	141201668	141201670	AG	A	frameshift deletion	PCDHB11	56125	PCDHB11:NM_018931:exon1:c.1896delG:p.E632fs:Select	0	0	0	0	0/0;0/0;0/1; potential de novo
SJD_65.4	chr2	21008011	21008013	TC	T	frameshift deletion	APOB	338	APOB:NM_000384:exon26:c.8855delG:p.G2952fs:Select	0	0	0	0	0/0;0/0;0/1; potential de novo
1-0393-003	chrX	74740990	74740991	T	TTCTGAGAAGAGTG	frameshift insertion	NEXMIF	340533	NEXMIF:NM_001008537:exon3:c.3565_3566insCACTCTTCTCAGA:p.Q1189fs:Select	0	0	0	0	0/0;0/0;0/1; potential de novo
1-0554-003	chrX	41343311	41343313	AT	A	frameshift deletion	DDX3X	1654	DDX3X:NM_001356:exon7:c.641delT:p.I214fs:Select,DDX3X:NM_001363819:exon7:c.83delT:p.I28fs,DDX3X:NM_001193416:exon7:c.641delT:p.I214fs,DDX3X:NM_001193417:exon6:c.593delT:p.I198fs	0	0	0	0	0/0;0/0;0/1; potential de novo	YES	de novo
1-0585-003	chrX	45079266	45079267	C	CT	frameshift insertion	KDM6A	7403	KDM6A:NM_001291416:exon20:c.3082dupT:p.I1027fs,KDM6A:NM_001291417:exon19:c.2926dupT:p.I975fs,KDM6A:NM_021140:exon20:c.3061dupT:p.I1020fs,KDM6A:NM_001291421:exon18:c.2173dupT:p.I724fs,KDM6A:NM_001291415:exon21:c.3217dupT:p.I1072fs,KDM6A:NM_001291418:exon18:c.2824dupT:p.I941fs	0	0	0	0	0/0;0/0;0/1; potential de novo	YES	de novo
7-0331-003	chrX	154716298	154716299	G	A	stopgain	GAB3	139716	GAB3:NM_001282283:exon2:c.C103T:p.R35X,GAB3:NM_001081573:exon2:c.C103T:p.R35X:Select,GAB3:NM_080612:exon2:c.C103T:p.R35X	0	0	0	0	0/0;0/0;0/1; potential de novo
AM04ZF-03	chrX	154030947	154030948	G	A	stopgain	MECP2	4204	MECP2:NM_004992:exon4:c.C880T:p.R294X,MECP2:NM_001369392:exon5:c.C601T:p.R201X,MECP2:NM_001369391:exon7:c.C601T:p.R201X,MECP2:NM_001316337:exon5:c.C601T:p.R201X,MECP2:NM_001369393:exon4:c.C601T:p.R201X,MECP2:NM_001110792:exon3:c.C916T:p.R306X:Select,MECP2:NM_001369394:exon3:c.C601T:p.R201X	0	0	0	0	0/0;0/0;0/1; potential de novo
AU2296301	chrX	106962062	106962064	TC	T	frameshift deletion	MORC4	79710	MORC4:NM_001085354:exon10:c.1204delG:p.E402fs,MORC4:NM_024657:exon10:c.1204delG:p.E402fs:Select	0	0	0	0	0/0;0/0;0/1; potential de novo
MSSNG00102-005	chrX	44844377	44844378	C	G	stopgain	DUSP21	63904	DUSP21:NM_022076:exon1:c.C246G:p.Y82X:Select	0	0	0	0	0/0;0/0;0/1; potential de novo
REACH000479	chrX	41344087	41344090	CGA	C	frameshift deletion	DDX3X	1654	DDX3X:NM_001356:exon9:c.825_826del:p.T275fs:Select,DDX3X:NM_001363819:exon9:c.267_268del:p.T89fs,DDX3X:NM_001193416:exon9:c.825_826del:p.T275fs,DDX3X:NM_001193417:exon8:c.777_778del:p.T259fs	0	0	0	0	0/0;0/0;0/1; potential de novo
REACH000727	chrX	100985797	100985798	C	T	stopgain	ARL13A	392509	ARL13A:NM_001162491:exon4:c.C262T:p.Q88X:Select	0	0	0	0	0/0;0/0;0/1; potential de novo
