# Supplementary material for: Disease similarity network analysis of Autism Spectrum Disorder and comorbid brain disorders
Source: Front Mol Neurosci. 2022 Aug 18;15:932305. doi: 10.3389/fnmol.2022.932305 (PMC9434349; doi:10.3389/fnmol.2022.932305)
Supplement: Supplementary file 8 [file Table_8.XLSX]

## Sheet: SupplementaryTable3
Summary of resuilts
Disease Community	Diseases in the community	Node Degree, representing the number of disease connections to other diseases	Number of shared genes within the community	Proportion of genes exclusive of the community	Proportion of rare de novo LoF SNVs in MSSNG within genes from each disease community	Top 5 enriched biological pathways (Enrichment analysis)
1	Bipolar Disorder|BP	29	3191	67.63%	33.61%	Signal Transduction
	Epilepsy	29
	Nonorganic psychosis|SCZ	29				Neuronal System
	Autism Spectrum Disorders|ASD	29
	Delusional disorder|SCZ	16				Signaling by GPCR
	Cyclothymic Disorder|BP	12
	Attention deficit hyperactivity disorder, combined type|ADHD	11				GPCR downstream signalling
	Hyperkinetic conduct disorder|ADHD	10
	Acute transient psychotic disorder|SCZ	9				Signaling by Nuclear Receptors
2	Attention deficit hyperactivity disorder|ADHD	29	1276	30.49%	18.85%	Diseases of Mismatch Repair (MMR)
	Intellectual Disability|ID	27
	Bipolar II disorder|BP	23				RHOQ GTPase cycle
	Paranoia|SCZ	23
	Schizophreniform Disorders|SCZ	22				Diseases of DNA repair
	Psychosis, Brief Reactive|SCZ	20
	Schizotypal Personality Disorder|SCZ/PD	20				RHOJ GTPase cycle
	Schizoaffective disorder, bipolar type|SCZ	18
	Schizophreniform psychosis NOS|SCZ	16				RAC3 GTPase cycle
	Involutional paraphrenia|SCZ	15
	Incipient Schizophrenia|SCZ/PD	14
3	Obsessive-Compulsive Disorder|OCD	28	1045	39.90%	22.68%	Respiratory electron transport, ATP synthesis by chemiosmotic coupling, and heat production by uncoupling proteins.
	Mild Intellectual Disability|ID	25
	Severe intellectual disability|ID	20				Complex I biogenesis
	Moderate intellectual disability|ID	18
	Profound intellectual disabilities|ID	15				Respiratory electron transport
	Catatonia	14
	Catatonia, Organic	1				The citric acid (TCA) cycle and respiratory electron transport
						Post-translational modification: synthesis of GPI-anchored proteins
